# Supplementary material for: Machine learning identifies molecular regulators and therapeutics for targeting SARS‐CoV2‐induced cytokine release
Source: Mol Syst Biol. 2021 Sep 6;17(9):e10426. doi: 10.15252/msb.202110426 (PMC8420181; doi:10.15252/msb.202110426)
Supplement: Supplementary file 2 — Dataset EV1 [file MSB-17-e10426-s003.xlsx]

## Sheet: Sheet1
Dataset EV1. Drug screen data, and machine learning-based predicted kinases and kinase inhibitors
Tab	Description
Cytokine Measurements	Relative changes in NTD-mediated cytokine levels (measured by Luminex) in response to kinase inhibitors in PBMCs. Data are normalized to DMSO control. Column I denotes changes in cell viability (measured by CTG2.0) in response to inhibitors.
KiDNN single drug prediction	Predicted effects of 428 kinase inhibitors on NTD-mediated release of cytokines in PBMCs. All compounds are predicted at 500nM unless stated otherwise.
KiDNN dual drug prediction	Predictd effects of 88,772 two drug combinations on NTD-mediated cytokine release in PBMCs. Column B indicates whether Ponatinib is included in the combination.
Predicted Kinases	KiR model predicted 'informative' kinases for each cytokine

## Sheet: Cytokine measurements
Compound	IL1b	GMCSF	IL10	IL6	IL8	CCl2	TNFalpha	Viability (% of control)
Baricitinib (LY3009104, INCB028050) 0.5uM	97.5601	103.751	15.2685	72.7931	81.4865	5.87648	71.479	91.0805
Doramapimod (BIRB 796, p38 MAP Kinase Inhibitor X) 0.5uM	10.7367	21.8289	6.1576	35.2731	136.707	100	4.17833	86.6496
JNK Inhibitor VIII 0.5uM	100	81.2781	79.5543	98.0528	84.7037	102.289	103.619	112.344
TCS ERK 11e (ERK Inhibitor VIII, VX-11e) 0.5uM	31.5367	23.9983	42.5726	42.9808	49.093	11.2861	26.6009	114.129
Rho Kinase Inhibitor III Rockout 0.5uM	100	87.1029	57.5873	106.193	87.1931	57.9415	96.008	114.77
PP121 0.5uM	29.2628	14.3771	4.92745	19.3062	30.3184	3.0909	12.6752	82.1491
GZD824 0.5uM	0.421548	2	1.1	0.320196	0.500448	2.70002	0.378254	81.8194
Staurosporine 0.5uM	0.421548	2	1.1	0.332	0.5	2.70002	0.378254	20.1252
AZD3463 0.5uM	66.1892	57.4812	26.8441	65.9095	77.3512	24.3375	49.425	105.835
NVP-BVU972 0.5uM	100	95.3583	62.8686	100.363	86.2174	47.5748	81.7004	96.1066
Y-39983 dihydrochloride 0.5uM	58.2835	75.7593	27.1486	59.7662	72.7684	24.4533	33.1946	100.548
Cobimetinib (GDC-0973, RG7420) 0.5uM	10.8957	9.70673	36.5504	22.8232	33.6514	5.99493	10.1479	102.894
WZ3146 0.5uM	93.0746	75.051	47.408	93.0947	90.8385	44.5523	86.4284	106.456
Aminopurvalanol A 0.5uM	100	70.6883	36.2636	96.818	83.629	22.9455	63.3063	118.275
SB202190 (FHPI) 0.5uM	8.11201	89.1154	15.4139	81.6545	232.403	1353.69	14.2905	93.4737
PD 166285 dihydrochloride 0.5uM	7.50125	39.0733	3.89427	110.048	202.547	139.155	0.594649	126.594
BIIB-057 (PRT062607, P505-15) 0.5uM	100	64.9121	21.4377	89.2304	91.2134	12.5687	42.4371	108.858
Akt Inhibitor VIII Isozyme Selective Akti-1/2 0.5uM	100	87.9064	53.9727	95.4788	96.2369	41.4747	67.1742	107.304
CP 547,632 0.5uM	58.6569	82.7909	42.4127	120.805	113.818	124.986	67.3594	100.18
Bosutinib 0.5uM	100	78.1932	46.8809	90.7677	84.4255	12.3752	48.4308	81.1282
AT7867 0.5uM	100	143.468	64.244	107.379	151.76	79.9857	48.3	92.1678
Cdk1/2 Inhibitor III 0.5uM	1.64688	2	1.1	1.45003	2.35391	2.70002	0.942751	28.1593
PDK1/Akt/Flt Dual Pathway Inhibitor 0.5uM	79.9848	17.4108	1.1	6.60752	30.7249	2.72812	27.4721	42.3601
SB 218078 0.5uM	1.76778	2	1.1	1.30431	11.5149	42.9856	1.41674	97.4624
PF-3644022 0.5uM	92.5144	21.6937	15.4383	62.0932	65.0507	52.1243	14.5578	108.509
LY 333531 mesylate (Ruboxistaurin) 0.5uM	100	140.021	38.1979	96.1737	149.378	79.5961	95.6009	95.842
Cot inhibitor-2 0.5uM	4.88407	6.39423	29.8784	19.5231	33.3576	17.9204	4.4681	101.567
PD 173955 Analogue 1 0.5uM	26.611	150.776	64.0537	196.756	240.691	65.8278	4.59415	78.485
Vargatef (Nintedanib, BIBF 1120) 0.5uM	41.6418	161.436	83.7133	96.5189	137.118	160.461	47.2012	87.507
NVP-TAE684 0.5uM	43.2557	60.7253	30.7251	50.0053	47.0803	4.64087	19.1208	107.827
Ponatinib (AP24534) 0.5uM	0.421548	2	1.1	0.32	0.5	2.70002	0.378254	81.3313
Foretinib (GSK1363089) 0.5uM	36.0833	75.8343	51.7032	91.7147	88.604	153.352	66.0675	94.9034
Saracatinib (AZD0530) 0.5uM	100	86.0594	45.488	118.547	90.2806	32.5262	60.1468	112.237
Regorafenib (BAY 73-4506) 0.5uM	52.1738	169.684	111.908	142.513	144.574	327.651	124.351	96.6984
Pazopanib	100	96.5906	54.4057	105.982	87.5001	65.0694	80.9528	106.534
AT9283 0.5uM	1.73	9.77098	1.1	1.79064	14.0999	4.89468	4.95983	89.691
DMSO	100	100	100	100	100	100	100	100

## Sheet: KiDNN single drug prediction
Drug	IL8	IL1B	IL10	IL6	GMCSF	Average DeepKinX Prediction
K252a 0.5uM	0.676156	9.11348	8.85346	16.534	18.1815	10.6717
Lestaurtinib 0.5uM	0.80869	20.9122	8.02797	18.6192	18.6883	13.4113
SB 218078 0.5uM	7.36843	1.70416	12.6352	26.0681	31.9025	15.9357
Staurosporine 0.5uM	-0.0243063	51.1305	5.73767	11.926	19.3059	17.6152
Cdk1/2 Inhibitor III 0.5uM	5.66707	15.2377	15.479	30.7691	27.6179	18.9542
AT9283 0.5uM	16.3345	1.65604	17.1933	37.2145	44.0092	23.2815
Ponatinib (AP24534) 0.5uM	0.932672	0.6212	25.7134	61.6206	51.2943	28.0364
PKR Inhibitor 0.5uM	21.1904	38.351	20.7843	38.9796	33.4549	30.552
JAK3 Inhibitor VI 0.5uM	3.0744	65.2796	19.9542	40.0472	38.0147	33.274
GSK-650394 0.5uM	4.94472	86.6975	23.1565	41.3641	32.9876	37.8301
NVP-TAE684 0.5uM	40.3884	43.3493	25.0269	56.7701	53.3183	43.7706
SU11652 0.5uM	24.0287	60.3278	27.1166	54.7472	57.2111	44.6863
LY2835219 0.5uM	2.22469	98.582	25.2124	53.6262	47.9336	45.5158
NCGC00263020-01 0.5uM	17.1518	88.13	25.9413	58.4298	42.7843	46.4874
Indirubin Derivative E804 0.5uM	28.4887	74.6931	30.1272	52.7864	46.6605	46.5512
PDK1/Akt/Flt Dual Pathway Inhibitor 0.5uM	26.7502	28.7808	40.7676	72.5945	64.6335	46.7053
BX-912 0.5uM	61.0898	36.0793	28.6905	57.3899	55.3062	47.7111
GZD824 0.5uM	77.9846	1.88579	29.5127	68.3993	64.5682	48.4701
Go6976 0.5uM	50.3704	86.1914	21.7329	47.9314	41.8247	49.6101
AP26113 0.5uM	53.331	44.7141	28.3975	63.1787	59.256	49.7754
Sunitinib (free base) 0.5uM	16.1565	80.477	29.6409	62.8412	61.5323	50.1296
Cot inhibitor-2 0.5uM	42.8464	5.03535	48.5751	90.5881	79.5266	53.3143
NCGC00344999 0.5uM	54.0515	86.8941	24.3716	54.4458	50.7554	54.1037
PKC412 (CGP41251, Midostaurin) 0.5uM	97.7467	34.3644	25.0566	57.2035	57.2805	54.3304
PF-477736 0.5uM	101.94	28.2208	28.4358	58.5778	57.266	54.888
Syk Inhibitor (OXSI 2) 0.5uM	38.1705	86.5298	31.5228	63.6034	59.6382	55.8929
Dorsomorphin hydrochloride 0.5uM	42.4872	87.9782	31.7128	62.0701	56.9475	56.2392
MK-2461 0.5uM	57.209	31.486	39.2785	81.2383	72.044	56.2511
Pim-1 Inhibitor 2 0.5uM	16.0767	98.3926	34.622	73.4167	59.1235	56.3263
AZD3463 0.5uM	83.0796	66.207	22.0206	57.4701	54.0718	56.5698
Cobimetinib (GDC-0973, RG7420) 0.5uM	49.7175	10.8263	48.6527	91.2707	83.4658	56.7866
PI3Kg Inhibitor (AS-605240) 2uM	40.5868	89.7779	29.6796	69.0611	55.2897	56.879
TCS ERK 11e (ERK Inhibitor VIII, VX-11e) 0.5uM	49.7122	31.4478	45.0769	86.5547	76.4639	57.8511
CX-4945 0.5uM	71.5711	75.0093	27.6912	62.3031	53.7691	58.0688
Alsterpaullone 2 Cyanoethyl 0.5uM	38.9698	95.3886	36.8078	64.3165	58.7206	58.8406
Flavopiridol (Alvocidib) 0.5uM	23.1411	101.831	39.65	70.8976	59.0905	58.922
Milciclib (PHA-848125) 0.5uM	59.3364	88.0767	28.8964	62.8353	57.2469	59.2783
MK-5108 (VX-689) 0.5uM	35.2674	73.8141	34.5031	76.9172	76.3775	59.3759
Danusertib (PHA-739358) 0.5uM	61.7016	48.7637	37.7758	78.3752	70.4903	59.4213
Dorsomorphin (BML-275, Compound C) 0.5uM	58.0835	85.273	34.5255	63.7377	57.8287	59.8897
AZ 23 0.5uM	47.2672	74.3298	39.7171	73.5978	66.9054	60.3635
GSK-3 Inhibitor IX 0.5uM	57.4853	79.0718	39.3222	68.3892	61.2831	61.1103
Lck Inhibitor (RK 24466) 0.5uM	73.7106	11.6273	46.5508	91.0167	83.041	61.1893
JNJ-28312141 0.5uM	39.8131	87.6207	34.1534	74.9772	70.2137	61.3556
Pluripotin 0.5uM	119.641	1.65986	37.2239	77.2639	71.3016	61.418
GSK-3 Inhibitor X 0.5uM	42.2019	79.7029	42.2066	77.0338	66.4048	61.51
CC-401 0.5uM	49.6747	90.997	31.1927	75.4175	60.4435	61.5451
SU9516 0.5uM	47.5074	86.8515	38.6745	70.0594	65.0031	61.6192
Go6976 0.05uM	81.4818	94.0397	24.1963	58.7607	51.4403	61.9837
STO-609 0.5uM	40.3349	93.5175	37.7987	76.1766	63.1908	62.2037
Dinaciclib (SCH727965) 0.5uM	31.9396	94.8107	44.8217	75.1413	67.112	62.7651
KW-2449 0.5uM	66.3108	85.4281	31.1792	67.7855	63.8726	62.9152
Masitinib 2uM	52.1778	92.2772	35.6049	72.7678	61.8488	62.9353
SU6656 0.5uM	34.8277	93.8144	36.8337	77.8251	71.6891	62.998
Foretinib (GSK1363089) 0.5uM	84.2929	36.0747	40.8852	80.9409	73.4778	63.1343
TAE226 (NVP-TAE226) 0.5uM	87.851	68.0325	30.3201	70.8407	59.1679	63.2424
CHIR-124 (SB19469) 0.5uM	86.4939	89.7631	27.603	55.2289	60.6188	63.9415
PF-573228 0.5uM	111.117	55.5356	29.9545	68.2815	55.9168	64.1612
PF-3644022 0.5uM	62.8652	92.6123	34.372	75.8454	55.6476	64.2685
JNJ-7706621 0.5uM	70.1008	87.5164	35.3858	67.4537	63.2827	64.7479
Alsterpaullone 0.5uM	56.9334	100.726	37.7847	68.68	60.3861	64.902
Cdk/Crk Inhibitor (RGB-286147, Cdk7 Inhibitor IV) 0.5uM	48.1996	87.1539	45.0703	80.1287	71.8394	66.4784
Dovitinib (TKI-258, CHIR-258) 0.5uM	83.2408	65.0614	38.9236	72.949	72.5499	66.5449
JNK Inhibitor V 0.5uM	71.0499	84.7094	37.0354	78.4907	65.2996	67.317
JNK Inhibitor II (SP6) 0.5uM	84.5402	83.2913	35.5749	74.6099	58.5977	67.3228
IRAK1/4 Inhibitor 2uM	53.6011	92.8913	37.76	80.0385	72.422	67.3426
Palbociclib (PD-0332991) 0.5uM	57.3137	94.3198	39.2015	76.5096	69.8219	67.4333
Tpl2 Kinase Inhibitor 0.5uM	41.196	97.0622	43.118	83.5442	73.2061	67.6253
LDK378 0.5uM	67.2326	82.8534	40.3307	84.0188	68.7484	68.6368
Indirubin-3-monoxime 0.5uM	86.955	86.8861	38.4738	70.4211	61.8733	68.9218
PHA-690509 0.5uM	46.8951	92.3021	46.335	85.5718	73.7395	68.9687
Cabozantinib malate (XL184) 0.5uM	97.9932	40.6642	44.1146	85.934	77.1476	69.1707
Afatinib (BIBW2992) 0.5uM	87.3652	49.5557	42.7147	85.2473	81.5322	69.283
Doramapimod (BIRB 796, p38 MAP Kinase Inhibitor X) 0.5uM	137.234	10.7833	43.6325	83.4546	71.3604	69.293
Roscovitine (Seliciclib, CYC202) 2uM	50.2742	99.0687	42.8715	82.3343	72.0089	69.3115
PDGFR Tyrosine Kinase Inhibitor V 0.5uM	89.1046	41.7365	46.5259	89.0451	81.6094	69.6043
NVP-BEZ235 (Dactolisib) 0.5uM	53.3997	97.5153	39.1867	83.5337	74.5785	69.6428
PF-00562271 0.5uM	101.058	88.4498	31.5837	66.4044	61.2852	69.7561
GSK1838705A 0.5uM	46.6489	94.199	40.681	88.2383	79.5499	69.8634
XL647 0.5uM	82.5199	57.6897	43.1474	86.4179	80.5145	70.0579
IRAK¬†inhibitor¬†5 0.5uM	36.6513	99.9462	43.9663	86.5408	83.3401	70.089
PD 174265 0.5uM	78.4672	63.0777	44.7696	87.1423	77.0589	70.1032
GSK-3b Inhibitor XI 0.5uM	61.3171	89.8685	43.1325	84.7651	72.5135	70.3193
BGT226 (NVP-BGT226) 0.5uM	67.6026	87.4206	37.7931	83.7163	75.1333	70.3332
JAK Inhibitor I 0.5uM	100.902	93.0297	32.2547	67.978	58.2395	70.4809
Purvalanol A 0.5uM	50.1102	109.958	42.2839	79.7054	71.0165	70.6148
HA-1077 Dihydrochloride (Fasudil) 0.5uM	63.8012	83.4902	43.9276	85.6478	76.3004	70.6334
Cdk4 Inhibitor 0.5uM	107.693	81.8692	35.6124	68.4429	59.5524	70.634
NCGC00244250-01 0.5uM	84.0956	92.4387	36.2097	73.0954	67.677	70.7033
BAG 956 0.5uM	69.1861	95.404	37.4946	77.6274	74.3323	70.8089
Gefitinib 2uM	87.0157	74.8872	38.1136	79.7222	74.4033	70.8284
Isogranulatimide 0.5uM	99.1257	92.6761	35.269	69.4224	58.6598	71.0306
RO-495 0.5uM	82.7165	106.997	35.7984	70.7595	59.0037	71.0549
p38 MAP Kinase Inhibitor III 0.5uM	130.789	13.5853	45.7969	88.3149	79.5254	71.6023
Roscovitine (Seliciclib, CYC202) 0.5uM	50.3811	93.9998	46.202	87.9925	79.4932	71.6137
Wortmannin 2uM	60.0871	87.0742	44.7649	88.3901	77.9469	71.6526
IRAK1/4 Inhibitor 0.5uM	54.5684	97.1708	44.0182	84.2961	78.5938	71.7295
Takeda-6d 0.5uM	94.3205	43.6982	47.6522	91.1474	82.1587	71.7954
Chk2 Inhibitor II 2uM	67.7267	97.3444	40.869	82.47	71.0097	71.884
BGJ398 (Infigratinib) 0.5uM	72.2484	66.6304	48.271	89.9801	82.7712	71.9802
Y-39983 dihydrochloride 0.5uM	77.6358	86.148	39.4003	82.0203	75.2243	72.0857
Tivozanib (AV-951) 0.5uM	108.967	40.4945	44.344	87.7739	80.3988	72.3956
GSK-3 INHIBITOR-I 0.5uM	64.2313	91.7807	44.3925	84.1247	78.04	72.5138
Aloisine A (RP107) 0.5uM	77.7956	96.0559	39.1377	78.3322	71.3532	72.5349
Kenpaullone 0.5uM	71.8137	93.8123	42.3326	81.2892	73.7193	72.5934
SCIO-469 (Talmapimod HCl) 0.5uM	123.216	12.0839	48.2209	93.3214	86.6829	72.705
GSK-3b Inhibitor XII (TWS119) 0.5uM	98.234	66.7091	41.192	82.9891	74.6097	72.7468
Neratinib 0.5uM	67.3325	85.5256	44.5063	87.2814	79.1751	72.7642
Cediranib (AZD2171) 0.5uM	85.4902	58.2125	46.5042	89.2734	84.7442	72.8449
Src Kinase Inhibitor I 0.5uM	79.5095	68.146	46.1659	89.7731	81.0746	72.9338
Masitinib 0.5uM	76.2116	63.2599	48.8698	92.4898	84.6224	73.0907
JNJ-7706621 0.05uM	69.8728	95.3585	43.0868	83.2411	74.3915	73.1901
PI3Kg Inhibitor (AS-605240) 0.5uM	73.3422	88.0114	41.2096	84.634	78.8016	73.1998
Go 6983 0.5uM	101.122	86.7806	36.2137	75.2488	67.1304	73.2991
Cdk1 Inhibitor (CGP74514A) 0.5uM	74.004	99.9932	42.2946	80.3175	70.3228	73.3864
GTP-14564 0.5uM	62.3518	92.6646	45.9712	88.3737	78.3012	73.5325
Met Kinase Inhibitor (SU11274) 0.5uM	85.3142	94.3464	36.859	79.6633	71.9309	73.6228
VX-702 0.5uM	132.207	13.4222	46.5155	91.6709	84.3119	73.6255
ASP-3026 0.5uM	74.8396	88.7329	42.976	85.1485	76.5017	73.6398
Aminopurvalanol A 0.5uM	85.0227	100.029	40.4368	76.7031	66.2904	73.6964
Bosutinib 0.5uM	82.969	99.8185	37.3584	78.4651	69.92	73.7062
AMG-Tie2-1 0.5uM	132.351	28.0018	42.4323	84.3891	81.8642	73.8077
Baricitinib (LY3009104, INCB028050) 0.5uM	81.8369	97.6185	35.6413	76.1411	77.8114	73.8098
PD 158780 0.5uM	78.53	89.1176	42.3971	85.3745	74.4496	73.9738
GSK-3 Inhibitor XIII 0.5uM	99.8706	84.1782	37.5075	76.6767	71.8015	74.0069
Cdk2 Inhibitor III (CVT-313) 0.5uM	66.9896	92.7878	45.5996	86.0711	78.6823	74.0261
Crizotinib (PF-02341066) 0.5uM	66.2243	107.284	39.2722	81.9673	75.8016	74.1099
BIIB-057 (PRT062607, P505-15) 0.5uM	94.0729	99.4214	32.1104	78.1559	67.8927	74.3307
VEGFR Tyrosine Kinase Inhibitor II 0.5uM	88.5849	64.2638	47.0458	89.7823	82.0948	74.3543
Fascaplysin Synthetic 0.5uM	74.9321	84.4057	47.1467	87.1328	78.8078	74.485
Emodin (Archin, Frangulic Acid) 0.5uM	74.2585	93.6544	42.2168	84.8954	77.6008	74.5252
AMG-208 0.5uM	60.618	91.2726	46.367	90.3407	84.2653	74.5727
AZD8931 (Sapitinib) 0.5uM	82.4584	66.7574	47.1989	90.8491	85.6612	74.585
CEP-33779 0.5uM	108.403	93.3089	30.2864	73.2475	68.118	74.6728
WZ3146 0.5uM	93.5906	92.9132	38.2646	77.8175	70.8582	74.6888
Bohemine 0.5uM	65.8711	92.9841	46.4436	88.2003	80.1761	74.735
Vargatef (Nintedanib, BIBF 1120) 0.5uM	135.633	42.0797	40.1864	77.5104	78.9385	74.8697
Chk2 Inhibitor II 0.5uM	70.59	87.632	45.1596	88.547	82.8801	74.9617
PP121 0.5uM	131.616	49.4314	37.405	83.8152	72.7248	74.9986
BI-2536 0.5uM	73.1437	99.5172	41.9377	85.0609	75.3489	75.0017
PD98059 5uM	85.1982	71.7138	47.0052	90.4545	80.7224	75.0188
MEK Inhibitor I 0.5uM	67.9082	84.7269	48.3565	92.0392	82.1688	75.0399
Casein Kinase II Inhibitor III (TBCA) 0.5uM	86.6623	96.7172	40.7656	79.7823	71.4939	75.0843
PP1 Analog II 1NM-PP1 0.5uM	103.957	58.9437	42.9604	88.5243	81.2773	75.1326
p38 MAP Kinase Inhibitor 0.5uM	148.742	18.9622	44.4789	87.9452	75.6918	75.164
Cdk4 Inhibitor III (Ryuvidine) 0.5uM	73.1133	83.3156	47.71	89.6567	82.5434	75.2678
AR-A014418 0.5uM	63.5941	95.202	46.2789	88.8596	83.3357	75.4541
KRN 633 2uM	86.3536	74.8604	46.4372	89.5001	81.0588	75.642
AS-604850 0.5uM	80.127	87.0955	44.6068	87.6598	78.8721	75.6722
Nilotinib (AMN-107) 0.5uM	86.8256	73.1129	45.7442	89.8367	83.1163	75.7272
PD98059 0.5uM	81.0118	78.259	47.3889	90.489	81.6619	75.7621
PDGFR Tyrosine Kinase Inhibitor III 0.5uM	78.3015	84.1136	45.9277	88.661	81.87	75.7748
Aloisine (RP106) 0.5uM	86.1744	95.3346	41.9404	81.1022	74.7484	75.86
Gefitinib 0.5uM	75.8287	90.7342	44.5675	86.9257	81.2509	75.8614
WZ4002 0.5uM	79.253	91.4039	43.7708	86.8149	78.3377	75.9161
VEGFR2 Kinase Inhibitor IV 0.5uM	89.0971	96.525	43.0143	80.5104	70.5344	75.9362
GSK-3b Inhibitor II 0.5uM	71.4416	85.8068	47.4359	90.7303	84.2965	75.9422
AC480 (BMS-599626) 0.5uM	66.4281	96.4459	46.165	89.1301	81.6496	75.9637
S-99 0.5uM	83.6648	84.5696	45.8133	88.7479	77.1225	75.9836
MK-1775 0.5uM	70.0397	106.243	43.7494	83.0804	77.1584	76.0543
KU-55933 (ATM Kinase Inhibitor) 5uM	109.709	64.7416	41.1535	87.1592	77.9197	76.1366
Syk Inhibitor II hydrochloride 0.5uM	91.5866	95.5601	37.7146	83.2711	73.3649	76.2995
SR-3306 0.5uM	90.2538	91.1096	42.8505	83.3983	74.1082	76.3441
Axitinib 0.5uM	112.681	60.0184	44.426	87.7247	76.9387	76.3577
Vandetanib 0.5uM	82.5768	84.4877	45.1857	85.8703	84.0162	76.4273
PRT-060318 0.5uM	99.3849	88.3039	37.5128	82.9193	74.1705	76.4583
AG-490 (Tyrphostin B42) 5uM	74.9526	97.9741	45.3093	86.4079	77.8611	76.501
Enzastaurin (LY317615) 0.5uM	97.2316	84.54	40.6392	82.668	77.4836	76.5125
WHI-P154 0.5uM	90.9512	92.7635	41.1316	82.9748	75.9036	76.745
Tepotinib (EMD 1214063) 0.5uM	77.7461	84.8905	47.8233	89.2947	84.1866	76.7882
JAK Inhibitor I 0.05uM	82.601	99.5953	40.432	83.45	78.043	76.8243
OSI-906 (Linsitinib) 0.5uM	70.4736	90.7048	48.4748	91.9602	82.6615	76.855
TG003 0.5uM	82.5654	95.1279	40.2184	87.078	79.5885	76.9156
Lapatinib 0.5uM	64.7003	97.6409	47.482	91.4116	83.4756	76.9421
Cdk2 Inhibitor IV (NU6140) 0.5uM	126.743	79.0504	36.844	74.4629	67.7156	76.9632
Akt-I-1,2 0.5uM	67.7415	109.917	42.4735	87.0526	77.7728	76.9916
Cdk1/5 Inhibitor (NSC 693868) 0.5uM	74.8105	91.7376	46.9786	89.7138	82.0665	77.0614
c-Met/RON Dual Kinase Inhibitor 0.5uM	87.2652	75.6452	47.8032	90.0571	84.9577	77.1457
LY 303511 (Negative control) 0.5uM	80.0063	85.6669	47.4373	91.5742	82.1989	77.3767
Bosutinib 0.05uM	59.6992	108.386	46.7144	89.944	82.3846	77.4256
Wortmannin 0.5uM	76.4981	94.8037	46.4683	88.9887	80.4689	77.4455
PDGFR Tyrosine Kinase Inhibitor II 0.5uM	76.7601	91.4244	47.3583	90.1826	81.565	77.4581
VEGFR2 Kinase Inhibitor II 0.5uM	97.7492	86.9308	42.8387	83.727	76.26	77.5011
Tandutinib 2uM	72.1227	92.7254	47.8881	91.2422	83.8975	77.5752
CP 547,632 0.5uM	117.499	58.8442	45.0183	86.7002	81.549	77.922
AG 112 (Tyrphostin A48) 0.5uM	73.731	98.0752	47.9023	88.986	81.1065	77.9602
Arry-380 0.5uM	84.408	89.1989	46.6384	89.5583	80.0832	77.9774
PI-103 0.5uM	83.0186	90.1015	46.0588	89.1874	81.6366	78.0006
Vatalanib (PTK787) 2HCl 0.5uM	80.224	84.4991	48.1238	92.3614	84.817	78.005
Indirubin Derivative E804 0.05uM	88.7873	98.7927	43.2072	83.4806	75.8603	78.0256
WZ8040 0.5uM	117.845	82.3945	38.7827	78.376	72.8226	78.0441
NVP-BVU972 0.5uM	69.5673	98.6781	46.9728	90.7165	84.4156	78.0701
PD 166285 dihydrochloride 0.5uM	201.237	7.62452	31.3354	77.6286	72.5668	78.0784
CP 724,714 0.5uM	68.1308	95.2272	49.1684	93.0263	85.1828	78.1471
GSK-269962A 0.5uM	93.37	100.319	39.6089	79.1097	78.3459	78.1506
AS-604850 5uM	84.6379	98.206	42.2219	86.7478	78.9483	78.1524
GSK2126458 (GSK458) 0.5uM	78.2491	93.2591	47.4273	90.6484	81.5893	78.2346
BKM120 (NVP-BKM120, Buparlisib) 0.5uM	74.209	95.2204	47.4555	91.199	83.3495	78.2867
KRN 633 0.5uM	98.4075	78.4022	46.2204	89.0416	79.4818	78.3107
BMS-794833 0.5uM	148.183	40.5326	43.5322	83.4514	76.0019	78.3401
Flt3 Inhibitor III 0.5uM	92.1817	104.781	45.351	79.8011	69.5869	78.3403
Idronoxil (Phenoxodiol) 0.5uM	76.2213	93.3904	47.6379	90.7987	83.8322	78.3761
JNK Inhibitor (Negative Control) 0.5uM	91.8045	89.0776	44.4745	88.4418	78.1704	78.3938
NVP-ADW742 0.5uM	93.9203	75.1627	46.8835	91.3475	84.8039	78.4236
Linifanib (ABT-869) 0.5uM	94.4883	79.1833	46.6478	88.6497	83.2766	78.4491
FLT3 Inhibitor (TCS 359) 0.5uM	84.5047	86.2015	47.1761	90.6345	83.9073	78.4848
Sunitinib malate (SU11248) 0.5uM	89.1629	96.0991	43.1277	85.1425	79.0142	78.5093
PRP003-073 0.5uM	82.6909	86.5137	48.349	91.9021	84.1375	78.7186
BMS-536924 0.5uM	111.272	89.8663	37.6743	79.1991	75.6806	78.7385
GF109203X 0.5uM	134.069	81.9652	34.9958	73.3707	69.4207	78.7642
SL-327 5uM	87.1465	85.2478	48.0763	91.1448	82.5783	78.8388
JNK Inhibitor VIII 0.5uM	84.6044	92.0398	48.3357	90.899	78.6497	78.9057
Telatinib 0.5uM	95.4786	75.5786	48.068	91.7185	83.8038	78.9295
BYL719 0.5uM	74.6451	96.2868	47.6636	91.7902	84.2759	78.9323
GSK-3 Inhibitor IX 0.05uM	78.5745	107.211	45.2015	85.2143	78.6856	78.9774
AMG-51 0.5uM	105.191	85.2814	42.2197	84.8908	77.3144	78.9795
PP3 0.5uM	87.819	91.5332	46.6086	88.93	80.0664	78.9915
MEK Inhibitor II 0.5uM	80.1852	90.109	48.3611	92.785	83.6082	79.0097
Chelerythrine Chloride 0.5uM	83.1856	87.0294	48.2131	91.6389	85.2046	79.0543
AGL 2043 0.5uM	85.1626	88.0061	48.2749	91.482	82.4408	79.0733
Cdk4 Inhibitor II (NSC 625987) 0.5uM	81.9841	90.055	47.9727	91.1338	84.2942	79.088
CAL-101 (Idelalisib, GS-1101) 0.5uM	77.4408	91.2384	48.8586	92.5411	85.3799	79.0918
SL-327 0.5uM	78.9351	90.817	48.8495	92.3446	84.5186	79.093
LY 294002 0.5uM	83.4534	89.0619	47.8428	91.3074	83.93	79.1191
KN-93 0.5uM	81.6882	86.7634	49.2635	92.837	85.1255	79.1355
JNK Inhibitor IX 0.5uM	83.9152	91.0792	48.6877	91.2173	80.7799	79.1359
Bentamapimod (AS-602801) 0.5uM	87.7822	97.6566	44.5888	88.3308	77.9466	79.261
Hydroxocobalamin (Vitamin B12a) 0.5uM	89.2664	92.3155	46.5104	88.1718	80.0672	79.2663
VEGFR2 Kinase Inhibitor III 0.5uM	108.341	90.0518	41.6127	81.5421	75.1251	79.3345
GDC-0941 0.5uM	89.8777	87.9815	46.1539	89.7709	82.8983	79.3365
VX-702 5uM	166.666	9.72261	46.067	90.9075	83.8421	79.441
PKR Inhibitor (Negative Control) 0.5uM	131.81	72.9076	38.8573	82.5636	71.7304	79.5737
Allitinib (AST1306) 0.5uM	79.5689	92.881	48.3799	92.3958	84.7601	79.5971
AZD8055 0.5uM	79.0962	93.1884	48.7563	92.8826	84.0917	79.6031
KN-62 0.5uM	80.5231	91.4222	48.972	92.4664	84.6862	79.614
Aurora A Inhibitor I 0.5uM	105.419	97.1575	40.5274	80.6029	74.6373	79.6689
ERK Inhibitor III 0.5uM	84.025	88.7116	48.8358	92.2112	84.6963	79.696
GDC-0068 0.5uM	91.5102	89.7799	45.4711	88.2146	83.6676	79.7287
MK-8776 (SCH 900776) 0.5uM	97.6699	98.1889	41.6394	83.2689	77.934	79.7402
AG 9 (Tyrphostin A1) 0.5uM	82.3194	96.3619	47.6972	90.0647	82.2637	79.7414
Tandutinib 0.5uM	77.3842	95.6631	48.7295	92.0234	84.9408	79.7482
GW441756 0.5uM	89.2129	99.4075	44.7935	86.2775	79.1418	79.7666
GNF-2 0.5uM	85.9336	89.3474	48.0313	92.327	83.4398	79.8158
AG-1295 0.5uM	82.5119	95.6597	48.0855	90.6321	82.2957	79.8369
PKCbII/EGFR Inhibitor 0.5uM	87.6669	91.5519	47.1644	90.7232	82.2168	79.8646
PHT-427 0.5uM	85.6731	88.8297	48.3356	92.024	84.7118	79.9148
NVP-AEW541 0.5uM	83.0638	95.2311	47.744	90.7768	82.9375	79.9506
Bisindolylmaleimide IV 0.5uM	109.351	84.7226	42.46	85.8557	77.7075	80.0194
AV 412 0.5uM	88.5636	100.694	44.6473	86.6869	79.8909	80.0965
PD 169316 0.5uM	170.364	19.1872	43.5561	88.6453	78.815	80.1136
c-FMS¬†inhibitor 0.5uM	81.0961	93.493	47.2932	92.4394	86.2509	80.1145
SB220025 0.5uM	155.218	21.6672	45.4809	92.7079	85.503	80.1154
Ku-0060648 0.5uM	78.8849	100.134	47.8943	90.8608	83.1825	80.1913
AG-1024 2uM	72.709	113.482	45.6893	88.5766	80.5429	80.2
JAK3 Inhibitor IV 0.5uM	85.1637	90.213	48.5427	92.392	84.9428	80.2508
Mubritinib (TAK 165) 0.5uM	79.0969	94.5329	49.1704	92.7244	86.0293	80.3108
AG 1478 0.5uM	93.2302	98.4058	44.1848	85.8761	79.9559	80.3306
TSU-68 (SU6668, Orantinib) 0.5uM	118.699	82.552	41.3843	81.139	78.0265	80.3602
JNK Inhibitor IX 5uM	86.6949	99.6689	47.6776	89.7295	78.2635	80.4069
PF-05212384 (PKI-587) 0.5uM	82.5754	98.3065	47.8007	90.9872	82.4381	80.4216
QNZ (EVP4593) 0.5uM	82.3578	92.3988	48.9729	93.0796	85.4112	80.4441
SGX-523 0.5uM	87.1705	89.9304	48.1807	92.0702	84.9048	80.4513
BPIQ-I 0.5uM	87.105	104.458	45.0562	87.4481	78.5428	80.5221
EGFR/ErbB2/ErbB4 Inhibitor 0.5uM	80.5956	101.089	47.503	91.7448	81.8262	80.5517
MK-2206 2HCl 0.5uM	82.0179	95.2309	48.3996	91.9269	85.2787	80.5708
MNS (3,4-Methylenedioxy-B-nitrostyrene, MDBN) 0.5uM	85.7669	96.9908	47.9044	89.9487	82.3446	80.5911
Flt3 Inhibitor II 0.5uM	110.121	104.641	41.2716	77.9558	68.9709	80.5921
H-89 Dihydrochloride 0.5uM	101.742	94.6569	42.9428	83.6162	80.1103	80.6136
Brivanib (BMS-540215) 0.5uM	96.8167	81.5386	48.008	92.0419	84.8622	80.6535
AG-490 (Tyrphostin B42) 0.5uM	83.1637	98.3775	47.6667	90.3367	83.867	80.6823
Crenolanib (CP-868596) 0.5uM	148.494	93.1003	33.7063	65.8986	62.2204	80.6838
MK2a Inhibitor 0.5uM	89.7716	86.1067	48.7718	92.6041	86.1815	80.6871
Compound 52 (NG 52) 0.5uM	100.383	101.448	42.8351	83.4694	75.3369	80.6946
CGP 57380 0.5uM	98.9958	86.9647	46.0861	89.1778	82.7128	80.7874
Triciribine 5uM	84.1342	99.4317	46.8735	90.491	83.0564	80.7974
MLN120B 0.5uM	88.1269	92.2833	47.7948	92.0568	83.9352	80.8394
S6K-18 0.5uM	81.8358	95.4359	48.9397	92.3185	85.6691	80.8398
SB203580 0.5uM	151.238	30.3727	46.8295	91.7881	84.6134	80.9684
GNF-2 5uM	87.4106	99.6704	46.9712	89.5077	81.3043	80.9728
TGFb RI Inhibitor III 0.5uM	90.7647	94.4945	47.28	90.002	82.3409	80.9764
BAY 11-7082 0.5uM	87.6499	90.4694	48.6516	92.8889	85.2615	80.9843
RWJ 67657 (JNJ-3026582) 0.5uM	174.751	12.1313	46.4253	91.1452	80.9605	81.0827
CGI1746 0.5uM	82.4058	98.0352	48.6445	92.3837	84.2718	81.1482
BI-D1870 0.5uM	121.578	99.4315	38.0704	79.4496	67.7257	81.251
KX2-391 0.5uM	84.0322	95.9345	48.9547	92.1362	85.4259	81.2967
IC-87114 0.5uM	82.1227	96.6194	48.9148	93.3641	85.499	81.304
IMD 0354 0.5uM	88.4488	91.7951	48.7969	92.7931	84.8418	81.3351
Akt Inhibitor X 0.5uM	89.3658	93.8783	48.2396	92.5023	82.7616	81.3495
Filgotinib (GLPG0634) 0.5uM	85.8212	98.2193	46.1723	91.1546	85.5354	81.3806
GW2580 0.5uM	85.8378	95.9933	48.2799	92.3787	84.4352	81.385
SB505124 0.5uM	101.361	75.3445	49.2327	93.2584	87.7586	81.391
NCGC00371288-02 0.5uM	103.351	89.0934	45.9445	88.8348	79.7843	81.4017
PF-04691502 0.5uM	91.451	87.3722	49.3407	93.0608	85.877	81.4203
Akt Inhibitor IV 0.5uM	85.5486	93.9175	48.9168	93.4006	85.365	81.4297
LY 294002 5uM	103.467	91.5517	44.3871	88.5556	79.2349	81.4392
Rho Kinase Inhibitor III Rockout 0.5uM	89.9563	100.271	46.6956	88.6463	81.7338	81.4607
BMS-2 (Met/Flt-3/VEGFR2 TKI) 0.5uM	95.0511	88.6785	48.1456	91.6465	83.8291	81.4702
Saracatinib (AZD0530) 0.5uM	86.869	99.5536	46.1893	91.0156	84.0825	81.542
SKI II 5uM	84.8816	96.094	48.8808	92.4406	85.4489	81.5492
EGFR/ErbB2 Inhibitor 0.5uM	87.3348	95.1531	47.5385	91.9549	85.8671	81.5697
LY2784544 0.5uM	123.603	90.2274	40.2474	78.3285	75.7171	81.6247
DNA-PK Inhibitor III 0.5uM	89.9866	91.0234	48.9328	92.9867	85.2273	81.6314
Erlotinib HCl 0.5uM	86.8378	105.657	45.6674	88.7499	81.4316	81.6687
XL147 0.5uM	87.4846	94.6558	48.5147	92.1477	85.5795	81.6764
AKT-I-1 0.5uM	90.3119	92.3255	48.5284	92.9716	84.2754	81.6826
PI-103 5uM	112.643	91.516	42.6438	85.3069	76.3226	81.6864
DNA-PK Inhibitor II 0.5uM	88.1924	94.8022	47.9527	92.2627	85.2278	81.6876
Mubritinib (TAK 165) 5uM	81.8674	97.9173	48.6944	93.0776	87.027	81.7167
AZD7545 0.5uM	89.1186	95.7148	48.1399	91.4725	84.2244	81.734
AG-1296 0.5uM	91.6281	97.8175	46.9573	89.797	82.5439	81.7488
Rho Kinase Inhibitor IV 2uM	113.378	85.6782	43.6655	85.3122	80.8674	81.7802
ROCK Inhibitor Y-27632 0.5uM	94.2995	96.3123	46.8199	88.5817	82.9112	81.7849
BMS-5 (LIM Kinase Inhibitor I) 0.5uM	91.3355	93.7142	48.1041	91.9588	83.9333	81.8092
GSK-3b Inhibitor XII (TWS119) 0.05uM	97.4853	86.8394	47.5162	91.8351	85.7647	81.8881
Ro-32-0432 hydrochloride 0.5uM	108.992	98.4064	42.4476	79.9871	79.6152	81.8897
Herbimycin A 0.5uM	90.7302	93.9955	48.1996	91.4896	85.1228	81.9075
Quizartinib HCl (AC-220) 0.5uM	86.8497	96.0021	49.0865	92.4861	85.1625	81.9174
Triciribine 0.5uM	85.4009	95.5575	48.9373	93.3751	86.4759	81.9493
KN-93 5uM	87.8643	96.8189	48.4028	91.5081	85.1751	81.9539
GSK-3b Inhibitor I (TDZD-8) 0.5uM	87.0773	96.9239	48.2612	92.7664	84.9404	81.9939
Tofacitinib 0.5uM	92.9338	98.0714	45.0691	88.3797	85.5633	82.0035
Rapamycin (Sirolimus) 0.5uM	84.2359	99.4815	48.7302	92.4636	85.5608	82.0944
TG101348 (SAR302503) 0.5uM	89.4695	97.229	48.2895	91.9355	83.554	82.0955
Motesanib Diphosphate 0.5uM	111.363	73.1167	48.8084	92.5779	84.743	82.1217
MGCD-265 0.5uM	125.858	73.7447	44.1458	86.9326	79.9464	82.1256
SB 202474 0.5uM	85.5182	98.2134	48.851	92.8022	85.4663	82.1702
KU-55933 (ATM Kinase Inhibitor) 0.5uM	88.54	97.6767	47.7565	92.3558	84.6525	82.1963
MLN2480 (BIIB-024, TAK-580) 0.5uM	133.059	62.8536	43.6639	88.8552	82.6426	82.2148
Erlotinib HCl 2uM	105.758	96.3271	42.7264	85.3905	81.0503	82.2504
MLN8054 0.5uM	94.8927	100.658	45.758	88.3067	81.7383	82.2706
GSK2334470 0.5uM	98.4217	93.7815	48.1846	86.9429	84.1629	82.2987
EGFR Inhibitor 0.5uM	87.1051	96.9864	49.0127	93.4331	85.0334	82.3142
KU-60019 0.5uM	87.9595	98.2113	48.3416	92.1577	85.0247	82.3389
GSK1904529A 0.5uM	86.9487	99.8024	48.5638	92.0198	84.4383	82.3546
VEGFR2 Kinase Inhibitor I 0.5uM	104.865	94.6263	44.9905	87.1958	80.3079	82.397
INCB 28060 (Capmatinib) 0.5uM	85.3795	97.2116	49.1663	93.2999	87.0057	82.4126
NCGC00350264-01 0.5uM	86.9909	97.121	48.9715	93.1545	85.9726	82.4421
Akt Inhibitor VIII Isozyme Selective Akti-1/2 0.5uM	86.6031	98.4986	49.273	92.8326	85.0459	82.4506
SAR245409 (XL765) 0.5uM	86.0143	96.7389	49.4045	93.6725	86.4639	82.4588
ITD 1 0.5uM	86.804	95.3747	49.5518	93.488	87.1478	82.4733
Aurora Kinase Inhibitor III 0.5uM	95.2237	94.4845	46.6992	91.4807	84.5249	82.4826
Endoxifen 0.5uM	89.3368	97.5084	48.499	92.1594	85.0899	82.5187
SGI-1776 free base 0.5uM	122.528	90.288	40.3405	85.3219	74.7138	82.6385
Apatinib 0.5uM	106.71	79.3385	49.1249	92.8122	85.4134	82.6797
Piceatannol 0.5uM	88.0962	97.0269	49.1771	92.9309	86.614	82.769
PF-4708671 0.5uM	88.7099	97.7866	48.4676	92.07	87.0321	82.8132
OSU-03012 (AR-12) 0.5uM	88.2155	97.3519	49.4691	92.9426	86.1061	82.817
Diacylglycerol Kinase Inhibitor II 0.5uM	88.0799	96.5124	49.0689	93.8103	86.6345	82.8212
Cdk1 Inhibitor 0.5uM	90.437	98.9342	47.901	92.1878	84.7491	82.8418
BI 78D3 0.5uM	88.0253	101.376	48.7387	92.444	84.0766	82.9321
NVP-231 0.5uM	91.7568	97.3578	48.5752	92.0239	85.1062	82.964
AZD-26 0.5uM	88.8162	98.5187	49.1499	92.7676	85.858	83.0221
CGK 733 0.5uM	89.8003	96.1191	49.273	93.6072	86.554	83.0707
PF-3758309 0.5uM	135.934	96.6059	32.352	73.4011	77.1073	83.08
Rho Kinase Inhibitor IV 0.5uM	96.218	97.5286	47.2054	89.4617	85.0218	83.0871
Rapamycin (Sirolimus) 5uM	93.0364	97.9178	48.2462	91.5893	84.7321	83.1044
FR 180204 2uM	117.075	90.4677	42.5057	87.4989	77.9807	83.1057
Akt Inhibitor VIII Isozyme Selective Akti-1/2 5uM	101.874	93.911	47.2165	88.533	84.1182	83.1306
SKI II 0.5uM	89.128	99.1018	49.1713	92.9557	85.6461	83.2006
CHEMBL2336015 0.5uM	104.799	90.7256	46.6201	89.6174	84.4859	83.2496
ZM 336372 0.5uM	139.532	51.7438	47.9622	92.1993	84.838	83.255
LY2157299 0.5uM	136.898	56.0093	47.2979	91.4731	84.8393	83.3036
Fingolimod (FTY720) HCl 0.5uM	90.749	94.9667	49.6916	93.6904	87.4652	83.3126
Control	86.2577	97.4303	50.2277	95.0265	87.7781	83.3441
SKF-86002 0.5uM	133.368	58.8249	47.8973	91.6776	85.1666	83.3869
IC261 0.5uM	96.6478	95.8309	47.9361	91.5989	85.2168	83.4461
JNJ-38877605 0.5uM	95.8941	94.5801	48.9309	92.8563	85.2955	83.5114
DNA-PK Inhibitor V 0.5uM	92.1608	96.1581	49.3833	93.574	86.3964	83.5345
TPCA-1 0.5uM	123.296	92.8653	41.0427	83.0775	77.6567	83.5877
Regorafenib (BAY 73-4506) 0.5uM	147.368	52.2231	46.7203	89.7097	82.4559	83.6953
ZSTK474 0.5uM	97.1356	94.9449	48.6377	92.9103	85.3934	83.8044
7307-50-7 0.5uM	94.9539	98.1375	48.7893	92.8516	84.5571	83.8579
VE-821 (ATR Inhibitor IV) 0.5uM	124.129	84.8018	43.3534	85.6954	81.3273	83.8615
Compound 56 0.5uM	101.935	100.839	45.4527	88.2876	82.8132	83.8655
Sorafenib 0.5uM	143.548	52.9447	47.6286	91.4082	83.8556	83.877
RAF265 (CHIR-265) 0.5uM	110.585	86.9791	48.2121	91.65	83.1692	84.1192
MK-22-6 0.5uM	95.7283	99.8184	47.8744	92.1265	85.1861	84.1467
BMS-3 0.5uM	108.804	89.3528	47.9752	91.026	83.6535	84.1623
FMK (RSK inhibitor Fmk) 0.5uM	97.2048	103.082	47.6979	90.8985	81.9958	84.1758
PKCb Inhibitor 0.5uM	150.159	81.1503	37.4448	76.748	75.8874	84.2778
FR 180204 0.5uM	101.736	97.1824	47.2932	91.9551	83.2223	84.2779
Alisertib (MLN8237) 0.5uM	116.677	93.4745	43.8354	85.5904	81.8717	84.2897
PQ 401 0.5uM	98.5584	96.6815	48.6528	92.2749	85.4181	84.3171
PDGFR Tyrosine Kinase Inhibitor IV 0.5uM	97.0008	105.18	46.6881	89.982	83.2887	84.4278
A-770041 0.5uM	125.995	79.5768	45.4616	88.795	82.4168	84.449
CP-673,451 0.5uM	152.433	98.9794	36.7284	69.5404	64.6086	84.4579
Casein Kinase I Inhibitor (D4476) 5uM	136.284	62.6807	45.4435	92.4151	85.5812	84.4809
LDN-193189 0.5uM	124.507	101.1	40.0098	83.5774	73.2785	84.4946
Amuvatinib (MP-470) 0.5uM	100.119	97.0536	48.516	92.2243	84.8934	84.5613
TGFb RI Kinase Inhibitor (LY364947, HTS 466284) 0.5uM	99.2464	102.482	46.587	90.7914	83.7759	84.5766
GSK690693 0.5uM	124.548	88.9659	41.7883	83.5474	84.1602	84.6019
Copanlisib (BAY 80-6946) 0.5uM	94.5366	99.0731	49.2312	93.3778	86.8721	84.6182
AMG-458 0.5uM	110.521	86.8949	48.6706	92.0918	85.0587	84.6475
NCGC00348110 0.5uM	126.096	78.6364	46.2453	90.0576	82.5128	84.7097
AG-1024 0.5uM	91.9582	107.105	47.2777	92.0157	85.2002	84.7114
Casein Kinase I Inhibitor (D4476) 0.5uM	104.896	92.6685	47.8978	92.3755	86.218	84.811
LY 333531 mesylate (Ruboxistaurin) 0.5uM	152.332	91.3524	34.4665	73.9061	72.1412	84.8396
AZD5363 0.5uM	136.101	87.0813	38.4717	81.2164	81.3892	84.8519
GNF-5837 0.5uM	100.489	95.8177	49.2059	92.775	86.5624	84.9699
SB-747651A 0.5uM	116.246	97.6463	43.1831	85.5899	82.5692	85.0468
GSK-1070916 0.5uM	141.827	68.6714	43.6377	88.8976	82.6892	85.1446
Imatinib Mesylate 0.5uM	93.0016	105.912	49.0163	92.6735	85.667	85.2541
Tie2 kinase inhibitor 0.5uM	118.126	86.6737	47.1076	90.436	84.2265	85.314
SC-68376 0.5uM	112.508	88.9935	48.679	92.5645	85.5258	85.6541
Sotrastaurin (AEB071) 0.5uM	131.096	103.092	40.0058	78.7657	75.742	85.7403
Dasatinib 0.5uM	137.79	72.716	45.9316	90.9491	83.5164	86.1806
Dovitinib (TKI-258, CHIR-258) 0.05uM	120.255	87.1531	48.2267	90.1976	85.1065	86.1878
Sorafenib Tosylate 0.5uM	137.471	69.3796	48.687	91.6159	85.0775	86.4461
SU 4312 (DMBI) 0.5uM	111.69	92.8847	48.9346	93.0902	85.9393	86.5078
BMS-754807 0.5uM	134.456	93.1151	43.0012	84.1973	78.3559	86.6251
Vemurafenib (PLX4032, RG7204) 0.5uM	122.366	89.4438	47.7554	91.6377	82.8639	86.8133
GDC-0980 (RG7422) 0.5uM	115.418	96.2358	47.3589	91.5018	84.3905	86.981
OSI-930 0.5uM	126.214	88.6672	48.7181	92.2711	84.1126	87.9967
SB590885 0.5uM	136.719	90.8093	43.9257	87.8418	80.7216	88.0035
SB203580 2uM	198.551	25.3868	45.6518	90.624	81.7362	88.39
Pazopanib HCl (GW786034 HCl) 0.5uM	182.062	44.5775	46.2767	89.7351	80.6784	88.6659
AMG-25 0.5uM	130.913	91.1239	47.4636	91.3908	84.0258	88.9834
Tofacitinib 2uM	128.841	100.03	44.2608	87.5268	85.4519	89.2221
LY2603618 0.5uM	129.284	96.1597	47.8525	90.4706	83.801	89.5135
Imatinib (Gleevec) 2uM	110.082	112.442	48.0921	92.6124	84.7583	89.5974
AT7867 0.5uM	145.343	91.9996	42.3677	82.9956	85.3758	89.6164
Pazopanib 0.5uM	176.932	57.1288	47.0943	90.1208	82.5831	90.7719
SB202190 (FHPI) 0.5uM	225.741	8.11324	45.5835	91.0372	85.0033	91.0956
VX-680 (Tozasertib, MK-0457) 0.5uM	141.796	105.927	45.2999	88.1163	84.7118	93.1701
PKC412 (CGP41251, Midostaurin) 0.05uM	185.569	79.6665	41.6046	82.2753	78.6266	93.5485
PD 173955 Analogue 1 0.5uM	246.845	26.7492	39.75	86.7465	78.9837	95.8148
SB202190 (FHPI) 2uM	256.496	14.0531	42.0427	87.0316	81.2742	96.1796
PD173955 0.5uM	227.52	51.5981	43.9619	89.9682	80.0498	98.6197

## Sheet: KiDNN dual drug prediction
Rank	Ponatinib Present	Drug 1	Drug 2	IL8 Prediction	IL1B Prediction	IL10 Prediction	IL6 Prediction	GMCSF Prediction	CCL2 Prediction	TNFalpha Prediction
#1	yes	LY2835219 0.5uM	Ponatinib (AP24534) 0.5uM	0.279941	0	6.86748	0	19.6531	1.58284	0.751679
#2	yes	Indirubin Derivative E804 0.5uM	Ponatinib (AP24534) 0.5uM	0.271336	0	9.1934	0	16.6325	1.13717	2.44368
#3	yes	Milciclib (PHA-848125) 0.5uM	Ponatinib (AP24534) 0.5uM	0.344193	0	3.80445	0	25.0522	1.04321	0.799198
#4	no	AT9283 0.5uM	GSK-650394 0.5uM	0.284101	2.91029	7.29946	0	16.3336	2.8955	1.51699
#5	no	Go6976 0.5uM	SB 218078 0.5uM	0.282476	1.29591	10.4703	0	19.9334	0.172529	1.72277
#6	no	AT9283 0.5uM	Go6976 0.5uM	0.274642	0.963618	8.97798	0	17.4028	4.3089	2.17674
#7	yes	CC-401 0.5uM	Ponatinib (AP24534) 0.5uM	0.284848	0	5.27145	0	26.4428	1.53285	0.616071
#8	yes	NCGC00263020-01 0.5uM	Ponatinib (AP24534) 0.5uM	0.259704	0.0190764	11.0208	0	20.1496	2.21633	0.619838
#9	no	MK-5108 (VX-689) 0.5uM	SB 218078 0.5uM	0.274431	0	7.07058	4.51403	17.8247	2.60125	2.28762
#10	no	AT9283 0.5uM	NCGC00344999 0.5uM	0.290266	1.77823	7.23949	0	23.395	0.542295	1.96697
#11	yes	PF-3644022 0.5uM	Ponatinib (AP24534) 0.5uM	0.281998	0	10.329	0	22.0645	1.41904	1.16834
#12	yes	Ponatinib (AP24534) 0.5uM	SU9516 0.5uM	0.248365	0	10.6986	0.0401673	21.0024	2.43822	1.00826
#13	yes	Dorsomorphin (BML-275, Compound C) 0.5uM	Ponatinib (AP24534) 0.5uM	0.283293	0	9.38142	0	23.5199	1.39564	0.965963
#14	no	Danusertib (PHA-739358) 0.5uM	SB 218078 0.5uM	0.282546	0	7.11677	5.19891	17.1072	5.15858	1.13923
#15	no	AT9283 0.5uM	SB 218078 0.5uM	0.294026	2.45233	7.17676	0	17.1658	7.12922	1.82217
#16	no	AT9283 0.5uM	PKR Inhibitor 0.5uM	0.554448	0.741355	7.6322	0	20.1474	4.89562	2.36059
#17	no	GSK-650394 0.5uM	SB 218078 0.5uM	0.313416	3.80472	8.83703	0	19.7066	2.25543	1.48563
#18	yes	JNK Inhibitor II (SP6) 0.5uM	Ponatinib (AP24534) 0.5uM	0.318758	0	9.73323	0	23.7998	1.70366	1.05728
#19	yes	Dorsomorphin hydrochloride 0.5uM	Ponatinib (AP24534) 0.5uM	0.337516	0	10.0136	0	23.9188	1.56106	0.932674
#20	yes	JNJ-7706621 0.5uM	Ponatinib (AP24534) 0.5uM	0.259188	0	10.4017	0.140486	20.1597	4.58147	1.28494
#21	no	NVP-TAE684 0.5uM	SB 218078 0.5uM	0.248228	0	6.62913	8.84959	17.0492	3.02349	1.88243
#22	yes	Palbociclib (PD-0332991) 0.5uM	Ponatinib (AP24534) 0.5uM	0.281593	0.0348793	9.25453	0.28	25.7813	1.34626	0.793296
#23	yes	Cdk2 Inhibitor IV (NU6140) 0.5uM	Ponatinib (AP24534) 0.5uM	0.27335	0	11.3144	0	24.1774	1.93512	0.625757
#24	yes	GF109203X 0.5uM	Ponatinib (AP24534) 0.5uM	0.47608	0	10.6358	1.15082	24.0085	1.43662	1.00208
#25	no	AT9283 0.5uM	JAK3 Inhibitor VI 0.5uM	0.291815	2.73717	6.9266	0	22.0617	4.99413	1.94155
#26	no	PF-00562271 0.5uM	SB 218078 0.5uM	0.29773	0	10.3131	0	22.4443	4.2397	1.74052
#27	yes	GSK-3 Inhibitor XIII 0.5uM	Ponatinib (AP24534) 0.5uM	0.277615	0	12.4119	0.0510544	23.5004	2.1353	0.811059
#28	no	AT9283 0.5uM	SU11652 0.5uM	2.47473	0	8.22058	1.01285	25.0361	0.547857	2.15956
#29	yes	GSK-650394 0.5uM	Ponatinib (AP24534) 0.5uM	5.05437	0.0317983	9.38425	0	19.4205	5.14068	0.635917
#30	yes	JNK Inhibitor V 0.5uM	Ponatinib (AP24534) 0.5uM	0.282456	0	11.1954	0.83607	25.1109	1.68147	0.814468
#31	yes	PKCb Inhibitor 0.5uM	Ponatinib (AP24534) 0.5uM	0.281838	0	11.8559	0	25.839	1.34936	0.751679
#32	yes	Alsterpaullone 2 Cyanoethyl 0.5uM	Ponatinib (AP24534) 0.5uM	0.236886	0	13.5328	1.5812	18.9789	4.26039	1.59502
#33	yes	Go 6983 0.5uM	Ponatinib (AP24534) 0.5uM	0.276149	0	12.2345	1.20846	24.6224	1.33616	0.932581
#34	yes	Masitinib 2uM	Ponatinib (AP24534) 0.5uM	0.281037	0	11.3956	0.0385673	26.7455	1.44052	0.851208
#35	yes	Alsterpaullone 0.5uM	Ponatinib (AP24534) 0.5uM	0.263125	0	14.02	0	20.3756	3.8193	2.37913
#36	yes	Flavopiridol (Alvocidib) 0.5uM	Ponatinib (AP24534) 0.5uM	0.282028	0.356547	11.7924	0	25.586	2.36595	0.75532
#37	no	AT9283 0.5uM	PKC412 (CGP41251, Midostaurin) 0.5uM	0.546098	1.08649	8.09602	0.154166	22.188	6.98523	2.18636
#38	yes	Indirubin-3-monoxime 0.5uM	Ponatinib (AP24534) 0.5uM	0.259217	0	13.2194	0.113543	20.1851	2.67394	4.79759
#39	yes	PI3Kg Inhibitor (AS-605240) 2uM	Ponatinib (AP24534) 0.5uM	0.280612	0.516537	11.9694	0	26.2823	1.41347	0.800649
#40	yes	GSK-3 Inhibitor X 0.5uM	Ponatinib (AP24534) 0.5uM	0.270458	0	14.199	0.202396	22.1651	2.71727	1.7115
#41	yes	Ponatinib (AP24534) 0.5uM	Y-39983 dihydrochloride 0.5uM	0.282352	0	9.00342	0	29.9099	1.46615	0.708094
#42	yes	NCGC00244250-01 0.5uM	Ponatinib (AP24534) 0.5uM	0.25883	0.335944	12.6628	0	24.7199	2.78592	0.705735
#43	no	AT9283 0.5uM	NCGC00263020-01 0.5uM	0.2854	0	9.86115	0	20.3758	9.20317	1.92838
#44	yes	MK-5108 (VX-689) 0.5uM	Ponatinib (AP24534) 0.5uM	0.279997	0	12.4919	0	27.0787	1.1539	0.719976
#45	yes	GSK-269962A 0.5uM	Ponatinib (AP24534) 0.5uM	0.281151	0.512172	13.7854	0.0533858	24.3095	2.18746	0.775692
#46	yes	Aminopurvalanol A 0.5uM	Ponatinib (AP24534) 0.5uM	0.26081	0	11.1673	0.0726858	28.4835	1.37195	0.824093
#47	yes	JAK Inhibitor I 0.05uM	Ponatinib (AP24534) 0.5uM	0.281743	0	11.5279	0	27.0092	2.1767	1.32066
#48	no	AT9283 0.5uM	SU6656 0.5uM	0.296772	2.52616	10.7263	0	25.5247	0.680227	2.64725
#49	no	LY2835219 0.5uM	Pluripotin 0.5uM	0.273688	0	10.1743	0	24.3305	7.09911	0.632847
#50	yes	Ponatinib (AP24534) 0.5uM	S-99 0.5uM	0.282628	0	13.7187	0	26.4973	1.46869	0.728124
#51	yes	Flt3 Inhibitor III 0.5uM	Ponatinib (AP24534) 0.5uM	0.27986	0	13.7174	0.873105	25.008	2.13621	0.81683
#52	yes	CX-4945 0.5uM	Ponatinib (AP24534) 0.5uM	0.267218	5.27778	11.3882	0	23.8148	1.41289	0.868973
#53	yes	Ponatinib (AP24534) 0.5uM	Syk Inhibitor II hydrochloride 0.5uM	0.279298	0.137667	9.87018	0	29.8895	2.22917	0.731339
#54	yes	KU-55933 (ATM Kinase Inhibitor) 5uM	Ponatinib (AP24534) 0.5uM	0.282848	1.03772	11.0278	0.259491	28.0696	1.69401	0.78635
#55	yes	Ponatinib (AP24534) 0.5uM	VE-821 (ATR Inhibitor IV) 0.5uM	0.280809	0	13.8804	0.230825	25.8012	2.13646	0.837342
#56	yes	FR 180204 2uM	Ponatinib (AP24534) 0.5uM	0.282536	1.41058	10.3913	0	28.1032	2.27043	0.733025
#57	yes	Ponatinib (AP24534) 0.5uM	TG003 0.5uM	0.282722	0	9.74029	0.474982	30.5454	1.35557	0.834247
#58	yes	GSK-3 INHIBITOR-I 0.5uM	Ponatinib (AP24534) 0.5uM	0.282303	0	14.9149	0.974016	24.1037	2.22477	0.771751
#59	no	AZD3463 0.5uM	SB 218078 0.5uM	0.274414	2.73547	6.65983	10.8647	16.1026	4.85771	1.78986
#60	yes	AZD5363 0.5uM	Ponatinib (AP24534) 0.5uM	0.278727	0	10.8503	0.0290999	29.9157	1.51316	0.776991
#61	no	AT9283 0.5uM	Syk Inhibitor (OXSI 2) 0.5uM	0.314378	3.49468	10.3245	0	23.5988	3.29053	2.50038
#62	yes	Enzastaurin (LY317615) 0.5uM	Ponatinib (AP24534) 0.5uM	0.279782	0	14.4881	0.453194	25.8173	1.72941	0.779659
#63	yes	Aloisine A (RP107) 0.5uM	Ponatinib (AP24534) 0.5uM	0.277779	0.581827	12.1719	0	27.5186	2.34658	0.824572
#64	yes	IRAK1/4 Inhibitor 2uM	Ponatinib (AP24534) 0.5uM	0.281101	0	11.5539	0	29.6737	1.61666	0.728539
#65	yes	Flt3 Inhibitor II 0.5uM	Ponatinib (AP24534) 0.5uM	2.21451	0	11.9958	1.44515	24.5801	2.16038	1.47071
#66	yes	BGT226 (NVP-BGT226) 0.5uM	Ponatinib (AP24534) 0.5uM	0.281824	1.14946	11.1057	0.400143	28.4995	1.69514	0.775065
#67	yes	GSK1838705A 0.5uM	Ponatinib (AP24534) 0.5uM	0.282875	0	10.1312	0	31.0895	1.83452	0.645402
#68	yes	PKR Inhibitor (Negative Control) 0.5uM	Ponatinib (AP24534) 0.5uM	0.280578	0	12.8434	0	28.1984	2.02117	0.696168
#69	yes	Indirubin Derivative E804 0.05uM	Ponatinib (AP24534) 0.5uM	0.281116	0.507338	14.3597	0.0335232	26.5007	1.59625	0.822736
#70	yes	GSK-3b Inhibitor XI 0.5uM	Ponatinib (AP24534) 0.5uM	0.282272	0	14.0016	0.869113	24.9093	3.23765	0.827248
#71	no	Alsterpaullone 2 Cyanoethyl 0.5uM	AT9283 0.5uM	0.70566	0	10.6154	0	25.7633	4.60199	2.57815
#72	yes	Pim-1 Inhibitor 2 0.5uM	Ponatinib (AP24534) 0.5uM	0.281699	3.90384	11.482	0	26.2885	1.60647	0.706425
#73	yes	Ponatinib (AP24534) 0.5uM	PP1 Analog II 1NM-PP1 0.5uM	0.282197	0	9.70349	1.29395	29.8324	2.35222	0.819641
#74	yes	BI-2536 0.5uM	Ponatinib (AP24534) 0.5uM	0.281649	0	11.3869	0.686483	29.3929	1.81352	0.746781
#75	yes	GSK-3 Inhibitor IX 0.05uM	Ponatinib (AP24534) 0.5uM	0.280263	0	15.0547	0.273307	25.2775	2.1941	1.34843
#76	yes	Ponatinib (AP24534) 0.5uM	VEGFR2 Kinase Inhibitor IV 0.5uM	0.279857	0	13.9874	0	27.2874	2.19007	0.82078
#77	yes	Ponatinib (AP24534) 0.5uM	Sunitinib malate (SU11248) 0.5uM	0.285404	0	12.8681	0.180458	28.0114	2.5192	0.780526
#78	no	AT9283 0.5uM	STO-609 0.5uM	0.304544	0.326792	12.0069	0	24.0818	4.47497	3.46954
#79	yes	Kenpaullone 0.5uM	Ponatinib (AP24534) 0.5uM	0.281737	0	14.6569	0	25.9945	2.72655	1.09234
#80	yes	LY2784544 0.5uM	Ponatinib (AP24534) 0.5uM	0.272987	0	14.214	0	25.8665	3.11988	1.29897
#81	yes	Chk2 Inhibitor II 2uM	Ponatinib (AP24534) 0.5uM	0.279284	0	14.3078	0	27.0175	2.36431	0.826084
#82	yes	LDK378 0.5uM	Ponatinib (AP24534) 0.5uM	0.282002	0	13.2848	0	29.0745	1.6277	0.596013
#83	yes	AR-A014418 0.5uM	Ponatinib (AP24534) 0.5uM	0.282948	0	14.6568	0.949329	25.6733	2.61878	0.783909
#84	yes	MK-1775 0.5uM	Ponatinib (AP24534) 0.5uM	0.281772	0	12.6672	0	29.1314	2.16779	0.755981
#85	yes	NVP-BEZ235 (Dactolisib) 0.5uM	Ponatinib (AP24534) 0.5uM	0.282161	0	12.2661	0	30.5701	1.29784	0.657993
#86	no	AT9283 0.5uM	Go6976 0.05uM	0.301862	4.85353	9.29614	0	22.3061	6.16069	2.1937
#87	yes	Go6976 0.5uM	Ponatinib (AP24534) 0.5uM	14.6693	0	7.99219	0	17.314	1.58355	3.6179
#88	no	AT9283 0.5uM	RO-495 0.5uM	0.300193	2.70126	10.9669	0	24.9352	3.44312	2.87552
#89	yes	Dinaciclib (SCH727965) 0.5uM	Ponatinib (AP24534) 0.5uM	0.283121	0.337343	14.8303	1.0705	25.9726	1.93184	0.799316
#90	yes	Ponatinib (AP24534) 0.5uM	PRT-060318 0.5uM	0.290535	0.0568498	12.7114	0	29.6435	1.90536	0.702757
#91	yes	JNK Inhibitor (Negative Control) 0.5uM	Ponatinib (AP24534) 0.5uM	0.282681	0	12.308	0.567731	29.4027	2.05592	0.772669
#92	yes	Ponatinib (AP24534) 0.5uM	Ro-32-0432 hydrochloride 0.5uM	0.27818	0	14.8682	1.34572	25.7296	2.41541	0.776866
#93	no	AT9283 0.5uM	Dorsomorphin hydrochloride 0.5uM	3.24286	2.0152	8.1105	0	24.5125	5.27048	2.40511
#94	yes	Ponatinib (AP24534) 0.5uM	Sotrastaurin (AEB071) 0.5uM	0.305934	0	14.9105	0	26.3267	3.26068	0.820134
#95	yes	GW441756 0.5uM	Ponatinib (AP24534) 0.5uM	0.281626	0	13.7015	0	28.3864	2.51668	0.749964
#96	yes	Ponatinib (AP24534) 0.5uM	Purvalanol A 0.5uM	0.280815	0	13.2888	0.00915221	29.7767	1.52836	0.770267
#97	yes	Emodin (Archin, Frangulic Acid) 0.5uM	Ponatinib (AP24534) 0.5uM	0.282754	0	13.4725	0.261519	29.2767	1.53845	0.83079
#98	yes	NCGC00371288-02 0.5uM	Ponatinib (AP24534) 0.5uM	0.281682	0	12.0285	0.561295	29.5117	2.49573	0.786071
#99	yes	IRAK1/4 Inhibitor 0.5uM	Ponatinib (AP24534) 0.5uM	0.282153	0	12.2403	0.30482	30.7108	1.35195	0.798794
#100	yes	Ponatinib (AP24534) 0.5uM	TCS ERK 11e (ERK Inhibitor VIII, VX-11e) 0.5uM	0.282914	0	13.6501	0.141524	28.5766	2.32191	0.792203
#101	no	AT9283 0.5uM	LY2835219 0.5uM	0.354257	0.397068	11.5824	0	24.3778	4.87113	4.26687
#102	yes	MLN2480 (BIIB-024, TAK-580) 0.5uM	Ponatinib (AP24534) 0.5uM	0.282956	0	12.0597	0.437607	30.9722	1.3862	0.772184
#103	yes	JAK Inhibitor I 0.5uM	Ponatinib (AP24534) 0.5uM	3.82269	0	8.50013	0	23.3904	1.92425	8.28012
#104	yes	Ponatinib (AP24534) 0.5uM	SB590885 0.5uM	0.282597	0	12.339	0.411223	29.7754	2.34849	0.824615
#105	yes	PI-103 5uM	Ponatinib (AP24534) 0.5uM	0.282423	0	13.3542	0.145017	29.8914	1.55926	0.786265
#106	yes	LDN-193189 0.5uM	Ponatinib (AP24534) 0.5uM	2.82117	0	11.4717	0	29.5587	1.37586	0.824102
#107	yes	Ponatinib (AP24534) 0.5uM	SB220025 0.5uM	0.282809	0	11.5153	0.510678	30.8172	2.19574	0.778366
#108	yes	Cdk/Crk Inhibitor (RGB-286147, Cdk7 Inhibitor IV) 0.5uM	Ponatinib (AP24534) 0.5uM	0.282758	0	14.2305	1.08959	27.6161	2.11205	0.809118
#109	yes	Ponatinib (AP24534) 0.5uM	Rho Kinase Inhibitor IV 2uM	0.280941	0	13.4308	0.0638643	29.596	1.82057	0.950423
#110	yes	IRAK¬†inhibitor¬†5 0.5uM	Ponatinib (AP24534) 0.5uM	0.28273	0	12.5425	0.104654	31.0578	1.43336	0.76233
#111	yes	Casein Kinase I Inhibitor (D4476) 5uM	Ponatinib (AP24534) 0.5uM	0.282635	0	11.8623	0.384255	30.8431	2.07142	0.810321
#112	yes	Aloisine (RP106) 0.5uM	Ponatinib (AP24534) 0.5uM	0.279719	0.739968	13.7356	0.428809	27.7443	2.61804	0.82152
#113	yes	Ponatinib (AP24534) 0.5uM	SGI-1776 free base 0.5uM	0.281305	0.149184	12.7375	0.182004	30.4108	1.83753	0.794515
#114	yes	Compound 52 (NG 52) 0.5uM	Ponatinib (AP24534) 0.5uM	0.279025	0	12.2244	1.21347	30.2703	1.69791	0.791637
#115	yes	Akt-I-1,2 0.5uM	Ponatinib (AP24534) 0.5uM	0.282751	0	14.1284	0.179746	29.7656	1.37369	0.78055
#116	yes	PI3Kg Inhibitor (AS-605240) 0.5uM	Ponatinib (AP24534) 0.5uM	0.282636	0	13.1133	0.366815	30.2002	1.73301	0.819174
#117	yes	Ponatinib (AP24534) 0.5uM	Wortmannin 2uM	0.282935	0.126445	14.3178	0.284319	29.0838	1.67955	0.780271
#118	no	IRAK1/4 Inhibitor 2uM	SB 218078 0.5uM	2.214	0	11.3274	0.0625523	25.8043	5.38894	1.83817
#119	yes	PKR Inhibitor 0.5uM	Ponatinib (AP24534) 0.5uM	18.3908	0	3.74044	0	13.6506	1.3235	9.61509
#120	yes	Danusertib (PHA-739358) 0.5uM	Ponatinib (AP24534) 0.5uM	2.98162	0	12.1233	0	28.3005	1.7222	1.6137
#121	yes	Ponatinib (AP24534) 0.5uM	SR-3306 0.5uM	0.282168	0.622557	13.6149	2.61761	27.116	1.76549	0.775016
#122	yes	MK-8776 (SCH 900776) 0.5uM	Ponatinib (AP24534) 0.5uM	0.282942	0	13.8331	0	29.8904	1.96056	0.848312
#123	yes	AZ 23 0.5uM	Ponatinib (AP24534) 0.5uM	0.268938	0	14.8072	0	29.1426	1.74163	0.87282
#124	yes	Ponatinib (AP24534) 0.5uM	STO-609 0.5uM	0.279941	0	13.687	1.22849	27.3806	3.44968	0.809925
#125	no	LY2835219 0.5uM	SB 218078 0.5uM	9.35621	0	11.192	0	24.4766	0	1.836
#126	yes	Ponatinib (AP24534) 0.5uM	TPCA-1 0.5uM	0.27959	0	13.5937	0.290257	28.3114	3.46538	0.951974
#127	yes	GDC-0941 0.5uM	Ponatinib (AP24534) 0.5uM	0.282634	0	14.1431	0.0686115	30.0375	1.81438	0.75949
#128	yes	AMG-208 0.5uM	Ponatinib (AP24534) 0.5uM	0.283007	0	13.6867	0.1751	30.7833	1.41556	0.765486
#129	yes	NVP-BVU972 0.5uM	Ponatinib (AP24534) 0.5uM	0.282743	0	13.7919	0.51312	30.2705	1.48367	0.791639
#130	yes	Ponatinib (AP24534) 0.5uM	RWJ 67657 (JNJ-3026582) 0.5uM	0.282885	0	12.0124	0.519681	30.7932	2.8844	0.742217
#131	no	Alsterpaullone 0.5uM	AT9283 0.5uM	3.12402	0	10.1987	0	26.9227	4.76292	2.24783
#132	yes	PD 169316 0.5uM	Ponatinib (AP24534) 0.5uM	0.281589	0	11.2414	2.87205	29.768	2.26738	0.830729
#133	yes	ASP-3026 0.5uM	Ponatinib (AP24534) 0.5uM	0.280174	0	14.286	0	30.157	1.87041	0.688989
#134	yes	Baricitinib (LY3009104, INCB028050) 0.5uM	Ponatinib (AP24534) 0.5uM	3.26234	0	13.1471	0	28.2425	1.943	0.733818
#135	yes	Nilotinib (AMN-107) 0.5uM	Ponatinib (AP24534) 0.5uM	0.283022	0	12.7202	1.10979	31.0079	1.5595	0.770282
#136	yes	Bisindolylmaleimide IV 0.5uM	Ponatinib (AP24534) 0.5uM	0.279853	0.283326	13.8488	1.83578	26.879	3.52285	0.844667
#137	yes	Ponatinib (AP24534) 0.5uM	Roscovitine (Seliciclib, CYC202) 2uM	0.282503	0	13.675	0.637378	30.599	1.52289	0.793075
#138	yes	Axitinib 0.5uM	Ponatinib (AP24534) 0.5uM	0.282005	0	14.4975	0	27.9942	3.16558	1.6103
#139	yes	Ponatinib (AP24534) 0.5uM	SB-747651A 0.5uM	0.28166	0.0897578	14.2827	0.35265	29.8419	1.90129	0.809061
#140	yes	Ponatinib (AP24534) 0.5uM	VEGFR2 Kinase Inhibitor II 0.5uM	0.281959	0	14.2051	0	28.4916	3.93077	0.655434
#141	yes	GSK-3b Inhibitor II 0.5uM	Ponatinib (AP24534) 0.5uM	0.282877	0.700865	14.8474	0.988479	27.7182	2.30842	0.777255
#142	yes	Cdk4 Inhibitor 0.5uM	Ponatinib (AP24534) 0.5uM	3.69392	0.435787	10.5309	1.00437	20.5425	8.7335	2.7479
#143	yes	JNJ-7706621 0.05uM	Ponatinib (AP24534) 0.5uM	0.28238	0.486079	14.8227	0.618101	28.1654	2.54418	0.784486
#144	no	BMS-754807 0.5uM	SB 218078 0.5uM	7.75458	0.98581	7.88077	0	18.5439	10.7584	1.79528
#145	yes	Ponatinib (AP24534) 0.5uM	Triciribine 5uM	0.282871	0	13.7004	0.422548	31.0824	1.48227	0.782651
#146	yes	Ponatinib (AP24534) 0.5uM	PP3 0.5uM	0.282626	0	13.806	0.671786	30.1164	2.0687	0.818779
#147	no	AT9283 0.5uM	JNJ-7706621 0.5uM	0.363306	0.50364	11.0436	0.551841	26.2149	4.69905	4.46851
#148	yes	PI-103 0.5uM	Ponatinib (AP24534) 0.5uM	0.282688	0	14.2767	0.528846	29.984	2.0587	0.81253
#149	yes	GSK-3 Inhibitor IX 0.5uM	Ponatinib (AP24534) 0.5uM	0.266704	0	14.4472	0.171171	19.7227	2.84628	10.5777
#150	yes	Ponatinib (AP24534) 0.5uM	Wortmannin 0.5uM	0.28278	0	14.4646	0.342734	30.0385	2.21884	0.814983
#151	yes	GDC-0068 0.5uM	Ponatinib (AP24534) 0.5uM	0.281408	0	14.3419	0.452257	30.846	1.47577	0.793046
#152	yes	BKM120 (NVP-BKM120, Buparlisib) 0.5uM	Ponatinib (AP24534) 0.5uM	0.282815	0	14.2412	0.48585	30.6027	1.81046	0.782393
#153	yes	AG-1024 2uM	Ponatinib (AP24534) 0.5uM	0.283051	0	14.8103	0.403246	29.9133	2.05762	0.799286
#154	yes	BGJ398 (Infigratinib) 0.5uM	Ponatinib (AP24534) 0.5uM	0.282701	0	15.0516	0.36784	29.4702	2.4162	0.781974
#155	yes	GTP-14564 0.5uM	Ponatinib (AP24534) 0.5uM	0.282611	0	15.1558	0.288965	29.2572	2.59438	0.796808
#156	yes	Ponatinib (AP24534) 0.5uM	ROCK Inhibitor Y-27632 0.5uM	0.282554	0	14.1444	0.311646	30.6242	2.23234	0.791577
#157	yes	AG 112 (Tyrphostin A48) 0.5uM	Ponatinib (AP24534) 0.5uM	0.282548	0	14.7803	1.12288	29.0933	2.346	0.781245
#158	yes	AGL 2043 0.5uM	Ponatinib (AP24534) 0.5uM	0.282275	0	14.4336	0.69172	29.3772	2.89376	0.787989
#159	yes	Casein Kinase II Inhibitor III (TBCA) 0.5uM	Ponatinib (AP24534) 0.5uM	0.279255	0	12.6357	3.41392	28.7902	2.51917	0.851461
#160	yes	HA-1077 Dihydrochloride (Fasudil) 0.5uM	Ponatinib (AP24534) 0.5uM	0.282785	0	13.1993	1.7634	29.784	2.68002	0.797648
#161	yes	LY 294002 5uM	Ponatinib (AP24534) 0.5uM	0.282664	0	14.6198	1.01113	29.4355	2.37128	0.81151
#162	yes	Linifanib (ABT-869) 0.5uM	Ponatinib (AP24534) 0.5uM	0.28266	0	14.733	0.269479	30.438	2.03175	0.789356
#163	no	AZ 23 0.5uM	SB 218078 0.5uM	0.472816	3.4195	9.29384	1.83518	20.9838	10.8451	1.69582
#164	yes	AMG-Tie2-1 0.5uM	Ponatinib (AP24534) 0.5uM	0.282847	0	14.648	0	30.6024	2.28332	0.768523
#165	yes	Ponatinib (AP24534) 0.5uM	VX-702 5uM	0.282697	0	13.0456	1.61754	30.0631	2.83029	0.751236
#166	yes	CGP 57380 0.5uM	Ponatinib (AP24534) 0.5uM	0.282469	0	14.1555	0.349359	29.7975	2.89369	1.11517
#167	yes	Ponatinib (AP24534) 0.5uM	Rho Kinase Inhibitor IV 0.5uM	0.282529	0	14.4074	0	30.7645	2.3864	0.784067
#168	yes	Akt Inhibitor VIII Isozyme Selective Akti-1/2 5uM	Ponatinib (AP24534) 0.5uM	0.282071	0	14.7308	0.35955	29.9432	2.53786	0.779205
#169	yes	Ponatinib (AP24534) 0.5uM	Regorafenib (BAY 73-4506) 0.5uM	0.283038	0	14.8582	0.312642	30.0096	2.41631	0.780684
#170	yes	Ku-0060648 0.5uM	Ponatinib (AP24534) 0.5uM	0.28285	0	14.8278	0.4158	29.8274	2.5385	0.791731
#171	yes	Ponatinib (AP24534) 0.5uM	Tofacitinib 2uM	0.346179	0	14.8624	0	30.5101	2.20865	0.767504
#172	yes	BYL719 0.5uM	Ponatinib (AP24534) 0.5uM	0.283018	0	14.3132	0.613637	30.9971	1.72965	0.78078
#173	yes	Doramapimod (BIRB 796, p38 MAP Kinase Inhibitor X) 0.5uM	Ponatinib (AP24534) 0.5uM	0.282355	0	14.9718	0.192082	29.6521	2.89109	0.729445
#174	yes	KU-55933 (ATM Kinase Inhibitor) 0.5uM	Ponatinib (AP24534) 0.5uM	0.282615	0	14.3082	0.52705	30.5065	2.35034	0.786006
#175	yes	Bentamapimod (AS-602801) 0.5uM	Ponatinib (AP24534) 0.5uM	0.282723	0	14.179	0.930499	30.3104	2.3248	0.775122
#176	yes	Ponatinib (AP24534) 0.5uM	SAR245409 (XL765) 0.5uM	0.282693	0	15.1703	0.726089	29.8298	2.01879	0.78268
#177	yes	Ponatinib (AP24534) 0.5uM	Telatinib 0.5uM	0.282679	0	14.7661	0.303636	29.9198	2.75281	0.787783
#178	yes	Imatinib (Gleevec) 2uM	Ponatinib (AP24534) 0.5uM	0.28283	0	14.497	0.190552	30.6967	2.37707	0.773631
#179	yes	FMK (RSK inhibitor Fmk) 0.5uM	Ponatinib (AP24534) 0.5uM	0.282874	0	14.9266	0.371106	29.9409	2.49359	0.805154
#180	yes	AG-1024 0.5uM	Ponatinib (AP24534) 0.5uM	0.282315	0	14.4881	0.482563	30.452	2.32612	0.80911
#181	yes	MLN120B 0.5uM	Ponatinib (AP24534) 0.5uM	0.282955	0	14.5189	0.519858	30.7086	2.03274	0.78038
#182	yes	Cdk1 Inhibitor (CGP74514A) 0.5uM	Ponatinib (AP24534) 0.5uM	0.281162	0	12.9898	1.08718	29.9703	3.73499	0.79356
#183	yes	Ponatinib (AP24534) 0.5uM	TAE226 (NVP-TAE226) 0.5uM	6.08114	2.00186	8.59701	0	28.8651	2.61793	0.697712
#184	yes	CHEMBL2336015 0.5uM	Ponatinib (AP24534) 0.5uM	0.282866	0	14.9873	0.0946161	30.7364	1.99209	0.779606
#185	yes	Ponatinib (AP24534) 0.5uM	VX-680 (Tozasertib, MK-0457) 0.5uM	0.281937	0	14.1837	0	31.2713	2.37655	0.76028
#186	yes	AMG-25 0.5uM	Ponatinib (AP24534) 0.5uM	0.282314	0	14.5906	0.468188	30.29	2.45316	0.797308
#187	yes	Ponatinib (AP24534) 0.5uM	PRP003-073 0.5uM	0.282932	0	15.2273	0.508809	29.9862	2.10505	0.780326
#188	yes	Ponatinib (AP24534) 0.5uM	TGFb RI Kinase Inhibitor (LY364947, HTS 466284) 0.5uM	0.283029	0	12.7276	2.07672	30.3759	2.65496	0.780058
#189	yes	MK-22-6 0.5uM	Ponatinib (AP24534) 0.5uM	0.282434	0	14.3645	0.457842	30.4251	2.65604	0.781116
#190	yes	Dovitinib (TKI-258, CHIR-258) 0.05uM	Ponatinib (AP24534) 0.5uM	0.346212	0	14.7307	0.312527	30.1151	2.66588	0.819763
#191	no	AT9283 0.5uM	Dorsomorphin (BML-275, Compound C) 0.5uM	3.74037	0	8.18052	4.29112	23.9997	5.66404	3.12417
#192	yes	PDGFR Tyrosine Kinase Inhibitor II 0.5uM	Ponatinib (AP24534) 0.5uM	0.281966	0.0918549	14.9413	0.797988	29.8806	2.2244	0.783968
#193	yes	Ponatinib (AP24534) 0.5uM	SGX-523 0.5uM	0.282706	0	14.6863	0.441521	30.4735	2.33084	0.792092
#194	yes	JNK Inhibitor IX 5uM	Ponatinib (AP24534) 0.5uM	0.282707	0	14.7141	0.393565	30.0802	2.76095	0.783198
#195	yes	Idronoxil (Phenoxodiol) 0.5uM	Ponatinib (AP24534) 0.5uM	0.282894	0	14.9285	0.477693	30.5305	2.07231	0.779343
#196	yes	LY 294002 0.5uM	Ponatinib (AP24534) 0.5uM	0.282051	0	14.4905	0.666906	30.3833	2.47517	0.784523
#197	yes	AS-604850 5uM	Ponatinib (AP24534) 0.5uM	0.282837	0	14.7298	0.39516	30.515	2.38215	0.792049
#198	yes	Ponatinib (AP24534) 0.5uM	XL147 0.5uM	0.282723	0	15.0164	0.447017	30.5108	2.10366	0.793617
#199	yes	Filgotinib (GLPG0634) 0.5uM	Ponatinib (AP24534) 0.5uM	0.282684	0	14.5939	0.774382	30.5302	2.22256	0.774014
#200	yes	PKCbII/EGFR Inhibitor 0.5uM	Ponatinib (AP24534) 0.5uM	0.282845	0	14.7112	1.07222	30.0337	2.31818	0.803635
#201	yes	GNF-2 0.5uM	Ponatinib (AP24534) 0.5uM	0.282733	0	14.7819	1.0693	30.0442	2.24964	0.796885
#202	yes	AS-604850 0.5uM	Ponatinib (AP24534) 0.5uM	0.282935	0	14.4211	1.63673	29.5511	2.50846	0.83672
#203	no	NCGC00344999 0.5uM	SB 218078 0.5uM	0.773506	3.98615	9.82976	9.55845	23.5752	0	1.54785
#204	yes	Alisertib (MLN8237) 0.5uM	Ponatinib (AP24534) 0.5uM	0.281954	0	15.1098	0	30.7999	2.1778	0.902848
#205	yes	c-FMS¬†inhibitor 0.5uM	Ponatinib (AP24534) 0.5uM	0.282797	0	15.2236	0	30.6931	2.34943	0.752986
#206	yes	Chk2 Inhibitor II 0.5uM	Ponatinib (AP24534) 0.5uM	0.282299	0	14.7139	0.193331	30.9698	2.32726	0.819484
#207	yes	Hydroxocobalamin (Vitamin B12a) 0.5uM	Ponatinib (AP24534) 0.5uM	0.282542	0	14.893	0.35687	30.2363	2.75097	0.801003
#208	yes	Ponatinib (AP24534) 0.5uM	Rho Kinase Inhibitor III Rockout 0.5uM	0.282894	0	14.7047	0.607279	30.3425	2.6072	0.807256
#209	yes	FLT3 Inhibitor (TCS 359) 0.5uM	Ponatinib (AP24534) 0.5uM	0.282597	0	14.8359	0.357801	29.9344	3.19323	0.776688
#210	yes	Aurora Kinase Inhibitor III 0.5uM	Ponatinib (AP24534) 0.5uM	0.283093	0	14.3049	0.435022	30.7239	2.84007	0.803753
#211	yes	PHT-427 0.5uM	Ponatinib (AP24534) 0.5uM	0.282859	0	15.1007	0.445651	30.7516	2.01838	0.792806
#212	yes	Copanlisib (BAY 80-6946) 0.5uM	Ponatinib (AP24534) 0.5uM	0.282765	0	15.0715	0.449492	30.7767	2.03776	0.779387
#213	yes	PF-05212384 (PKI-587) 0.5uM	Ponatinib (AP24534) 0.5uM	0.282709	0	14.7304	0.391156	29.8265	3.39026	0.783334
#214	yes	Ponatinib (AP24534) 0.5uM	Tofacitinib 0.5uM	0.28246	0	14.4552	0.805394	30.9475	2.16709	0.756238
#215	yes	NCGC00350264-01 0.5uM	Ponatinib (AP24534) 0.5uM	0.282793	0	14.9768	0.464995	30.8622	2.06173	0.779676
#216	yes	Ponatinib (AP24534) 0.5uM	TSU-68 (SU6668, Orantinib) 0.5uM	1.99319	0	14.376	0	26.807	5.43055	0.831244
#217	yes	Cobimetinib (GDC-0973, RG7420) 0.5uM	Ponatinib (AP24534) 0.5uM	0.282967	0	15.1996	0.486157	30.7811	1.92563	0.778069
#218	yes	JNK Inhibitor IX 0.5uM	Ponatinib (AP24534) 0.5uM	0.283007	0	14.8658	0.423878	30.8431	2.25484	0.789134
#219	yes	Apatinib 0.5uM	Ponatinib (AP24534) 0.5uM	0.282898	0	15.0913	0.43271	30.5991	2.27759	0.791684
#220	yes	Ponatinib (AP24534) 0.5uM	Rapamycin (Sirolimus) 5uM	0.282636	0	14.6979	0.618716	30.5086	2.57791	0.798855
#221	yes	Ponatinib (AP24534) 0.5uM	VEGFR2 Kinase Inhibitor III 0.5uM	0.290965	0	13.6013	0	27.3477	7.54659	0.698539
#222	yes	LY 303511 (Negative control) 0.5uM	Ponatinib (AP24534) 0.5uM	0.282922	0	14.2715	1.20214	30.7386	2.19863	0.793957
#223	yes	CAL-101 (Idelalisib, GS-1101) 0.5uM	Ponatinib (AP24534) 0.5uM	0.283001	0	15.1606	0.509638	30.7875	1.96699	0.780426
#224	yes	IC261 0.5uM	Ponatinib (AP24534) 0.5uM	0.282569	0	14.6796	0.71615	30.6693	2.35116	0.799179
#225	yes	Herbimycin A 0.5uM	Ponatinib (AP24534) 0.5uM	0.282818	0	14.8403	0.769765	30.3973	2.42368	0.79038
#226	yes	Ponatinib (AP24534) 0.5uM	Sorafenib Tosylate 0.5uM	0.282968	0	14.9417	0.528969	30.7976	2.17989	0.784369
#227	yes	IMD 0354 0.5uM	Ponatinib (AP24534) 0.5uM	0.282912	0	15.2205	0.409681	30.8598	1.97499	0.779461
#228	no	AT9283 0.5uM	NVP-BEZ235 (Dactolisib) 0.5uM	5.62604	1.26451	8.35865	0	27.3584	5.04978	1.87959
#229	yes	Ponatinib (AP24534) 0.5uM	ZSTK474 0.5uM	0.282786	0	15.0938	0.412126	30.8636	2.12147	0.78647
#230	yes	AZD8055 0.5uM	Ponatinib (AP24534) 0.5uM	0.282731	0	15.2068	0.460249	30.8435	1.99466	0.783244
#231	yes	MLN8054 0.5uM	Ponatinib (AP24534) 0.5uM	0.282867	0	14.9417	0.223657	29.6443	3.6406	0.842284
#232	yes	AG-1295 0.5uM	Ponatinib (AP24534) 0.5uM	0.282017	0	14.6821	0.403484	29.7374	3.74418	0.791882
#233	yes	Dasatinib 0.5uM	Ponatinib (AP24534) 0.5uM	0.282423	0.511427	14.1667	0.892662	30.6553	2.38747	0.772583
#234	yes	MK2a Inhibitor 0.5uM	Ponatinib (AP24534) 0.5uM	0.282685	0	15.0603	0.428197	30.8795	2.23874	0.780526
#235	no	AT9283 0.5uM	Cot inhibitor-2 0.5uM	0.297095	0.603585	13.4426	0	25.7832	4.95888	4.58688
#236	yes	Ponatinib (AP24534) 0.5uM	TG101348 (SAR302503) 0.5uM	0.282814	0	14.9036	1.49988	29.9891	2.20341	0.805991
#237	yes	7307-50-7 0.5uM	Ponatinib (AP24534) 0.5uM	0.281899	0	15.1929	0.445503	30.9036	2.06859	0.793554
#238	yes	PF-4708671 0.5uM	Ponatinib (AP24534) 0.5uM	0.282871	0	15.0112	0.50837	30.826	2.28096	0.779565
#239	yes	Ponatinib (AP24534) 0.5uM	Vatalanib (PTK787) 2HCl 0.5uM	0.282807	0	14.891	0.481892	30.8431	2.40565	0.78733
#240	yes	Piceatannol 0.5uM	Ponatinib (AP24534) 0.5uM	0.282773	0	15.1815	0.457996	30.8633	2.12325	0.804997
#241	yes	GNF-2 5uM	Ponatinib (AP24534) 0.5uM	0.282865	0	14.8329	2.16596	28.8632	2.79893	0.802206
#242	yes	Ponatinib (AP24534) 0.5uM	Triciribine 0.5uM	0.282896	0	14.6363	0.455681	31.091	2.50513	0.785455
#243	yes	CGI1746 0.5uM	Ponatinib (AP24534) 0.5uM	0.282869	0	15.1824	0.480625	30.4847	2.54164	0.785446
#244	yes	Endoxifen 0.5uM	Ponatinib (AP24534) 0.5uM	0.282778	0	15.1439	0.472538	30.4737	2.59276	0.793917
#245	no	AT9283 0.5uM	Flavopiridol (Alvocidib) 0.5uM	0.896333	0.611119	12.927	0	26.1058	5.06627	4.16443
#246	yes	Bohemine 0.5uM	Ponatinib (AP24534) 0.5uM	0.283065	0	14.3448	1.01944	30.4429	2.88922	0.803024
#247	yes	Motesanib Diphosphate 0.5uM	Ponatinib (AP24534) 0.5uM	0.282649	0	15.2273	0.417975	30.6161	2.45606	0.788594
#248	yes	Ponatinib (AP24534) 0.5uM	Tandutinib 0.5uM	0.283095	0	14.7495	1.78444	30.6677	1.52204	0.78268
#249	yes	DNA-PK Inhibitor II 0.5uM	Ponatinib (AP24534) 0.5uM	0.282994	0	15.1632	0.771859	30.5312	2.25259	0.790166
#250	yes	MK-2206 2HCl 0.5uM	Ponatinib (AP24534) 0.5uM	0.282999	0	15.0674	0.478844	30.5561	2.63588	0.779642
#251	yes	NCGC00348110 0.5uM	Ponatinib (AP24534) 0.5uM	0.282022	2.11847	13.7619	0.448657	29.8286	2.62578	0.768679
#252	yes	GW2580 0.5uM	Ponatinib (AP24534) 0.5uM	0.282896	0	14.6694	0.694821	30.5887	2.81265	0.795632
#253	yes	PD173955 0.5uM	Ponatinib (AP24534) 0.5uM	1.3576	0	14.5094	0	30.4871	2.72571	0.765679
#254	no	AMG-51 0.5uM	SB 218078 0.5uM	9.80687	0	9.86493	1.62015	15.7975	11.1791	1.58959
#255	yes	GSK2334470 0.5uM	Ponatinib (AP24534) 0.5uM	0.282426	0	15.2261	1.67918	29.5301	2.19489	0.952039
#256	yes	Casein Kinase I Inhibitor (D4476) 0.5uM	Ponatinib (AP24534) 0.5uM	0.282827	0	14.4019	0.514717	31.1757	2.69107	0.800619
#257	yes	KU-60019 0.5uM	Ponatinib (AP24534) 0.5uM	0.282879	0	14.8563	1.73082	29.6713	2.5422	0.791946
#258	yes	ERK Inhibitor III 0.5uM	Ponatinib (AP24534) 0.5uM	0.282564	0	14.8911	0.601902	30.697	2.63099	0.783528
#259	yes	KX2-391 0.5uM	Ponatinib (AP24534) 0.5uM	0.28275	0	14.975	0.491085	30.8821	2.47535	0.787908
#260	yes	AZD-26 0.5uM	Ponatinib (AP24534) 0.5uM	0.282843	0	15.2265	0.38837	31.0346	2.17372	0.797363
#261	yes	DNA-PK Inhibitor III 0.5uM	Ponatinib (AP24534) 0.5uM	0.282807	0	15.1409	0.585597	30.9263	2.19257	0.785552
#262	yes	KN-62 0.5uM	Ponatinib (AP24534) 0.5uM	0.282986	0	15.1023	0.503344	31.187	2.0799	0.789451
#263	yes	p38 MAP Kinase Inhibitor III 0.5uM	Ponatinib (AP24534) 0.5uM	0.281773	0	13.5888	2.50446	30.2756	2.49528	0.819051
#264	yes	Ponatinib (AP24534) 0.5uM	SU 4312 (DMBI) 0.5uM	0.28265	0	15.015	0.480174	30.7816	2.62624	0.786756
#265	yes	NVP-231 0.5uM	Ponatinib (AP24534) 0.5uM	0.28278	0	15.1924	0.623233	30.7223	2.36156	0.791028
#266	yes	Ponatinib (AP24534) 0.5uM	Roscovitine (Seliciclib, CYC202) 0.5uM	0.283424	0	14.5647	1.72387	30.9109	1.6923	0.803278
#267	yes	GSK-3b Inhibitor I (TDZD-8) 0.5uM	Ponatinib (AP24534) 0.5uM	0.28266	0	14.9774	0.879444	30.4977	2.57517	0.777138
#268	yes	Ponatinib (AP24534) 0.5uM	VX-702 0.5uM	0.28306	0	14.402	1.31644	30.9922	2.25338	0.773687
#269	yes	NVP-AEW541 0.5uM	Ponatinib (AP24534) 0.5uM	0.282752	0.0907117	14.9294	2.22212	28.5396	3.18373	0.802139
#270	yes	Ponatinib (AP24534) 0.5uM	PQ 401 0.5uM	0.282477	0	15.0652	0.520849	31.0671	2.34678	0.810417
#271	yes	Ponatinib (AP24534) 0.5uM	S6K-18 0.5uM	0.282817	0	15.0788	0.527139	30.9388	2.474	0.795668
#272	yes	AKT-I-1 0.5uM	Ponatinib (AP24534) 0.5uM	0.282883	0	15.22	0.469751	31.167	2.19239	0.778987
#273	yes	GNF-5837 0.5uM	Ponatinib (AP24534) 0.5uM	0.282809	0	15.2264	0.522069	30.8603	2.43188	0.787801
#274	yes	Ponatinib (AP24534) 0.5uM	Takeda-6d 0.5uM	0.282226	0	14.3856	1.56754	30.414	2.67476	0.790181
#275	yes	Ponatinib (AP24534) 0.5uM	QNZ (EVP4593) 0.5uM	0.282598	0	14.9483	0.942406	31.0091	2.16493	0.779658
#276	yes	KN-93 0.5uM	Ponatinib (AP24534) 0.5uM	0.282859	0	14.9511	1.09557	30.8583	2.15986	0.785209
#277	yes	DNA-PK Inhibitor V 0.5uM	Ponatinib (AP24534) 0.5uM	0.283046	0	15.0164	0.543902	30.9843	2.52423	0.78502
#278	yes	BMS-2 (Met/Flt-3/VEGFR2 TKI) 0.5uM	Ponatinib (AP24534) 0.5uM	0.282776	0	14.7971	1.59462	29.9741	2.71447	0.791751
#279	yes	LY2157299 0.5uM	Ponatinib (AP24534) 0.5uM	0.282754	0	14.5098	0.641256	30.4213	3.52803	0.788921
#280	yes	AG-490 (Tyrphostin B42) 0.5uM	Ponatinib (AP24534) 0.5uM	0.282626	0	14.4986	0.812088	30.9386	2.86786	0.781553
#281	yes	LY2603618 0.5uM	Ponatinib (AP24534) 0.5uM	0.283753	0	15.0273	0.700324	30.6195	2.39764	1.15598
#282	yes	PHA-690509 0.5uM	Ponatinib (AP24534) 0.5uM	0.283647	0.00152645	14.811	2.90893	29.2084	2.19814	0.785279
#283	yes	EGFR Inhibitor 0.5uM	Ponatinib (AP24534) 0.5uM	0.282616	0.178292	14.9808	0.714943	31.0039	2.25341	0.784692
#284	yes	Diacylglycerol Kinase Inhibitor II 0.5uM	Ponatinib (AP24534) 0.5uM	0.282838	0	15.221	0.456456	31.1355	2.33922	0.78255
#285	yes	Ponatinib (AP24534) 0.5uM	SB203580 0.5uM	0.282953	0	14.2883	1.9675	30.3894	2.52537	0.782324
#286	yes	BAY 11-7082 0.5uM	Ponatinib (AP24534) 0.5uM	0.282457	0	14.7127	1.18519	30.9438	2.32958	0.78993
#287	yes	BMS-5 (LIM Kinase Inhibitor I) 0.5uM	Ponatinib (AP24534) 0.5uM	0.283408	0	15.0011	1.49347	30.2024	2.46413	0.832176
#288	yes	Ponatinib (AP24534) 0.5uM	SB202190 (FHPI) 0.5uM	0.281394	0	13.5229	1.0687	30.643	3.99845	0.765091
#289	yes	CGK 733 0.5uM	Ponatinib (AP24534) 0.5uM	0.282828	0	15.1474	0.519292	31.15	2.3974	0.785179
#290	yes	Amuvatinib (MP-470) 0.5uM	Ponatinib (AP24534) 0.5uM	0.282832	0	14.95	0.882413	30.282	3.08508	0.800834
#291	yes	Ponatinib (AP24534) 0.5uM	Vemurafenib (PLX4032, RG7204) 0.5uM	0.283057	0	15.0923	1.41969	30.5406	2.21667	0.773751
#292	yes	Control	Ponatinib (AP24534) 0.5uM	0.283014	0	15.2288	0.527016	31.3324	2.19206	0.780489
#293	yes	Ponatinib (AP24534) 0.5uM	Rapamycin (Sirolimus) 0.5uM	0.283019	0	14.9827	0.521341	30.9743	2.81149	0.780053
#294	yes	Ponatinib (AP24534) 0.5uM	SCIO-469 (Talmapimod HCl) 0.5uM	0.282855	0	15.192	0.50943	31.0917	2.52381	0.75677
#295	yes	JNJ-38877605 0.5uM	Ponatinib (AP24534) 0.5uM	0.282838	0	14.9316	0.801245	30.498	3.05283	0.794092
#296	yes	Cdk4 Inhibitor II (NSC 625987) 0.5uM	Ponatinib (AP24534) 0.5uM	0.282683	0	14.9048	0.479278	30.7344	3.15489	0.812965
#297	yes	Fingolimod (FTY720) HCl 0.5uM	Ponatinib (AP24534) 0.5uM	0.282976	0	14.9949	0.525298	31.1392	2.66575	0.783557
#298	yes	JNJ-28312141 0.5uM	Ponatinib (AP24534) 0.5uM	4.38309	0	9.81363	0	26.8552	8.69448	0.647212
#299	yes	ITD 1 0.5uM	Ponatinib (AP24534) 0.5uM	0.282935	0	15.1018	0.511708	31.1569	2.56216	0.783236
#300	yes	Masitinib 0.5uM	Ponatinib (AP24534) 0.5uM	0.283044	0	14.629	2.10727	30.4701	2.18313	0.780083
#301	yes	AT7867 0.5uM	Ponatinib (AP24534) 0.5uM	1.6518	0	14.0009	0.464261	30.6282	2.12815	1.58204
#302	yes	OSU-03012 (AR-12) 0.5uM	Ponatinib (AP24534) 0.5uM	0.282702	0	15.2045	0.522907	31.1108	2.5503	0.795038
#303	yes	JAK3 Inhibitor IV 0.5uM	Ponatinib (AP24534) 0.5uM	0.282705	0	14.8791	1.35239	30.9827	2.1933	0.785518
#304	yes	OSI-930 0.5uM	Ponatinib (AP24534) 0.5uM	0.282812	0	15.0534	1.70872	30.2738	2.37843	0.792035
#305	yes	Fascaplysin Synthetic 0.5uM	Ponatinib (AP24534) 0.5uM	0.282008	0	14.774	2.96276	28.6994	2.98864	0.788969
#306	yes	GSK-3b Inhibitor XII (TWS119) 0.05uM	Ponatinib (AP24534) 0.5uM	0.282186	0.444276	14.7732	0.46382	30.7009	3.04766	0.797189
#307	yes	Ponatinib (AP24534) 0.5uM	ZM 336372 0.5uM	0.282683	0	15.0854	1.41598	30.3506	2.60366	0.791091
#308	yes	Ponatinib (AP24534) 0.5uM	SB505124 0.5uM	0.283014	0	15.2288	0.524662	31.2896	2.42527	0.779785
#309	yes	Akt Inhibitor VIII Isozyme Selective Akti-1/2 0.5uM	Ponatinib (AP24534) 0.5uM	0.282756	0	14.99	1.3974	30.6766	2.40212	0.785686
#310	yes	Ponatinib (AP24534) 0.5uM	Tepotinib (EMD 1214063) 0.5uM	0.282883	0	15.0138	0.429959	30.4796	3.573	0.785152
#311	yes	GSK690693 0.5uM	Ponatinib (AP24534) 0.5uM	4.37686	0.317975	14.0325	1.4708	27.3187	2.2603	0.796436
#312	yes	IC-87114 0.5uM	Ponatinib (AP24534) 0.5uM	0.282854	0	15.226	1.3289	30.7427	2.24639	0.778935
#313	yes	INCB 28060 (Capmatinib) 0.5uM	Ponatinib (AP24534) 0.5uM	0.28286	0	15.2133	0.46533	31.1027	2.76573	0.782754
#314	yes	JNK Inhibitor VIII 0.5uM	Ponatinib (AP24534) 0.5uM	0.282953	0	14.2103	0.821691	30.685	3.82877	0.787663
#315	yes	Ponatinib (AP24534) 0.5uM	SKI II 0.5uM	0.283062	0	15.0561	1.43358	30.7519	2.3411	0.779836
#316	yes	BMS-3 0.5uM	Ponatinib (AP24534) 0.5uM	0.283412	0	15.1738	2.12615	29.9478	2.30725	0.861792
#317	yes	H-89 Dihydrochloride 0.5uM	Ponatinib (AP24534) 0.5uM	0.281746	0	14.0491	0.279556	30.3406	4.96566	0.810242
#318	yes	Ponatinib (AP24534) 0.5uM	RAF265 (CHIR-265) 0.5uM	0.282889	0	15.2242	1.99953	30.0213	2.41879	0.794208
#319	yes	Akt Inhibitor X 0.5uM	Ponatinib (AP24534) 0.5uM	0.282574	0	14.9832	1.49562	30.7612	2.44748	0.785595
#320	yes	AZD7545 0.5uM	Ponatinib (AP24534) 0.5uM	0.282583	0	15.1727	1.80384	30.1997	2.50898	0.794857
#321	yes	Cdk2 Inhibitor III (CVT-313) 0.5uM	Ponatinib (AP24534) 0.5uM	0.282538	0	13.8721	2.62535	30.7271	2.47038	0.807147
#322	yes	Akt Inhibitor IV 0.5uM	Ponatinib (AP24534) 0.5uM	0.282867	0	14.9539	1.96514	30.4378	2.37767	0.784708
#323	yes	Imatinib Mesylate 0.5uM	Ponatinib (AP24534) 0.5uM	0.28287	0	14.57	1.84558	30.6241	2.7392	0.784793
#324	yes	Ponatinib (AP24534) 0.5uM	TGFb RI Inhibitor III 0.5uM	0.282622	0	14.5041	1.46931	29.7575	4.05229	0.781412
#325	no	AT9283 0.5uM	Crenolanib (CP-868596) 0.5uM	1.65069	3.61372	11.6424	0	24.1116	6.68472	3.17716
#326	yes	Mubritinib (TAK 165) 0.5uM	Ponatinib (AP24534) 0.5uM	0.283038	0	14.862	2.18791	30.4955	2.29453	0.778421
#327	yes	Ponatinib (AP24534) 0.5uM	SB 202474 0.5uM	0.282942	0	15.04	1.38193	30.7815	2.68063	0.778816
#328	yes	Ponatinib (AP24534) 0.5uM	SKI II 5uM	0.283008	0	15.1571	0.518945	31.0429	3.19067	0.780368
#329	yes	p38 MAP Kinase Inhibitor 0.5uM	Ponatinib (AP24534) 0.5uM	0.281886	0	13.1308	2.77431	30.1443	3.86805	0.822853
#330	yes	Cdk1 Inhibitor 0.5uM	Ponatinib (AP24534) 0.5uM	0.282732	0	14.55	1.53108	30.6918	3.17132	0.812238
#331	yes	Ponatinib (AP24534) 0.5uM	VEGFR Tyrosine Kinase Inhibitor II 0.5uM	0.282722	0	14.7728	0.43035	29.3707	5.45002	0.797113
#332	yes	MEK Inhibitor II 0.5uM	Ponatinib (AP24534) 0.5uM	0.282421	0	14.4021	1.89811	30.7644	2.96766	0.789291
#333	yes	Ponatinib (AP24534) 0.5uM	Quizartinib HCl (AC-220) 0.5uM	0.282985	0	15.0716	2.22299	30.4884	2.25547	0.784935
#334	no	JAK3 Inhibitor VI 0.5uM	SB 218078 0.5uM	2.76485	3.66256	10.0369	1.9108	24.1386	6.8558	1.73723
#335	no	AT9283 0.5uM	BI-2536 0.5uM	1.86411	0.653356	13.2394	0	25.5107	5.17915	4.67419
#336	yes	AG-490 (Tyrphostin B42) 5uM	Ponatinib (AP24534) 0.5uM	0.282827	0.0509969	14.9052	1.44288	29.2782	4.38042	0.816283
#337	no	Crizotinib (PF-02341066) 0.5uM	SB 218078 0.5uM	1.33892	0	8.71756	0	19.6024	19.6828	1.83509
#338	no	AT9283 0.5uM	Chk2 Inhibitor II 2uM	4.85107	0.341701	12.02	0	25.8379	4.90124	3.23213
#339	no	AT9283 0.5uM	PF-3644022 0.5uM	7.18752	0.33284	11.9847	0	22.4889	5.51426	3.67658
#340	yes	PD98059 0.5uM	Ponatinib (AP24534) 0.5uM	0.281404	0	14.5037	3.16524	30.3042	2.12759	0.825856
#341	yes	KN-93 5uM	Ponatinib (AP24534) 0.5uM	0.28268	0	14.9807	1.89082	30.4478	2.82589	0.788216
#342	yes	GSK1904529A 0.5uM	Ponatinib (AP24534) 0.5uM	0.282808	0	15.2268	2.38193	30.3395	2.23732	0.785346
#343	yes	Ponatinib (AP24534) 0.5uM	Sorafenib 0.5uM	0.282841	0	14.7604	1.72586	30.6607	3.04634	0.790625
#344	yes	AG 9 (Tyrphostin A1) 0.5uM	Ponatinib (AP24534) 0.5uM	0.282943	0	14.9718	1.48255	30.69	3.07898	0.782616
#345	no	AT9283 0.5uM	Tpl2 Kinase Inhibitor 0.5uM	2.36215	1.01741	12.6855	0	26.5863	4.40885	4.23094
#346	yes	Brivanib (BMS-540215) 0.5uM	Ponatinib (AP24534) 0.5uM	0.282886	0	13.8666	3.09621	30.4512	2.82163	0.786796
#347	no	AT9283 0.5uM	SU9516 0.5uM	1.53322	1.7871	11.9444	0	27.4405	4.99925	3.62495
#348	no	AT9283 0.5uM	CP-673,451 0.5uM	2.01476	3.17084	11.787	0	24.6256	6.35214	3.38309
#349	yes	GSK2126458 (GSK458) 0.5uM	Ponatinib (AP24534) 0.5uM	0.282861	0	14.9606	3.32434	29.7244	2.24535	0.802893
#350	yes	Mubritinib (TAK 165) 5uM	Ponatinib (AP24534) 0.5uM	0.28295	0	15.2253	1.33666	31.0614	2.69971	0.791489
#351	yes	BI 78D3 0.5uM	Ponatinib (AP24534) 0.5uM	0.282784	0	14.9814	2.66733	30.3873	2.42524	0.7809
#352	yes	AG-1296 0.5uM	Ponatinib (AP24534) 0.5uM	0.282736	0	14.7088	0.315887	30.5543	4.91448	0.772053
#353	yes	Cdk1/5 Inhibitor (NSC 693868) 0.5uM	Ponatinib (AP24534) 0.5uM	0.283106	0	14.1334	4.07629	29.7496	2.5096	0.806983
#354	yes	OSI-906 (Linsitinib) 0.5uM	Ponatinib (AP24534) 0.5uM	0.282963	0	15.2069	1.52159	30.8663	2.89301	0.789509
#355	yes	PDGFR Tyrosine Kinase Inhibitor IV 0.5uM	Ponatinib (AP24534) 0.5uM	0.281812	0	14.1609	0.268452	30.3276	5.72867	0.817718
#356	yes	Ponatinib (AP24534) 0.5uM	Tie2 kinase inhibitor 0.5uM	0.28261	0.399982	15.0641	0.721755	30.2318	4.15307	0.78828
#357	yes	Chelerythrine Chloride 0.5uM	Ponatinib (AP24534) 0.5uM	0.282745	0	14.8879	2.10798	30.7627	2.80052	0.81363
#358	no	AT9283 0.5uM	Cdk4 Inhibitor 0.5uM	5.32024	0.260719	12.3498	0	24.8957	4.27502	4.60473
#359	yes	FR 180204 0.5uM	Ponatinib (AP24534) 0.5uM	0.282949	0	12.8972	1.31871	29.8246	6.81861	0.7867
#360	yes	Ponatinib (AP24534) 0.5uM	SB202190 (FHPI) 2uM	0.280791	1.89474	12.2685	0.822707	30.2086	5.73297	0.762204
#361	yes	Lck Inhibitor (RK 24466) 0.5uM	Ponatinib (AP24534) 0.5uM	0.28208	0	14.383	3.5216	29.9036	3.11388	0.77317
#362	yes	GDC-0980 (RG7422) 0.5uM	Ponatinib (AP24534) 0.5uM	0.282125	0	14.8911	0.32291	30.7482	5.07866	0.779025
#363	yes	Aurora A Inhibitor I 0.5uM	Ponatinib (AP24534) 0.5uM	0.278322	0.729528	13.9525	0	27.8955	8.47675	0.779768
#364	yes	PF-573228 0.5uM	Ponatinib (AP24534) 0.5uM	12.4999	0.637982	10.9972	0	25.5928	1.75407	0.688496
#365	no	AT9283 0.5uM	Pim-1 Inhibitor 2 0.5uM	2.1489	1.31431	11.2558	0	28.0694	5.91006	3.48807
#366	no	AT9283 0.5uM	IRAK1/4 Inhibitor 2uM	1.76973	1.41568	11.7134	0	28.3507	4.86523	4.18611
#367	yes	Ponatinib (AP24534) 0.5uM	SKF-86002 0.5uM	0.28304	0	14.5645	2.746	30.7191	3.20384	0.79437
#368	no	NCGC00263020-01 0.5uM	SB 218078 0.5uM	0.380309	0.0904296	11.9009	14.1474	24.3979	0	1.49645
#369	yes	Ponatinib (AP24534) 0.5uM	SL-327 0.5uM	0.283048	0	14.8546	1.0088	30.2306	5.2652	0.80526
#370	yes	MEK Inhibitor I 0.5uM	Ponatinib (AP24534) 0.5uM	0.283231	0	14.8895	4.32088	29.9973	2.1853	0.7906
#371	yes	BIIB-057 (PRT062607, P505-15) 0.5uM	Ponatinib (AP24534) 0.5uM	0.277088	1.63277	10.3259	0	29.002	10.583	0.703401
#372	yes	NVP-ADW742 0.5uM	Ponatinib (AP24534) 0.5uM	0.282113	0	14.0998	0.0151782	30.6779	6.64311	0.822197
#373	no	SB 218078 0.5uM	Syk Inhibitor (OXSI 2) 0.5uM	0.575137	5.7511	11.6103	0	22.0317	10.7988	1.79304
#374	yes	PF-00562271 0.5uM	Ponatinib (AP24534) 0.5uM	15.2962	0	10.6668	0	24.2966	1.54816	0.773097
#375	no	AT9283 0.5uM	Sunitinib (free base) 0.5uM	6.9917	1.8245	10.4166	0	26.8276	3.2204	3.43809
#376	no	AT9283 0.5uM	NCGC00244250-01 0.5uM	4.43688	0.277121	11.9909	0	27.2589	4.99278	3.77418
#377	no	AT9283 0.5uM	PF-573228 0.5uM	3.76301	1.73627	12.142	0	25.4886	5.71217	3.92667
#378	yes	Ponatinib (AP24534) 0.5uM	SC-68376 0.5uM	0.282953	0	14.91	2.39125	30.8337	3.76627	0.786909
#379	yes	Erlotinib HCl 0.5uM	Ponatinib (AP24534) 0.5uM	0.283251	3.26493	14.4526	1.38207	30.6988	2.21893	0.766642
#380	yes	Ponatinib (AP24534) 0.5uM	SB203580 2uM	0.282604	2.39145	13.6472	0.432605	29.8454	6.03629	0.787571
#381	yes	PF-04691502 0.5uM	Ponatinib (AP24534) 0.5uM	0.282661	4.43991	15.1527	0.454396	30.4957	1.98967	0.777118
#382	yes	Cdk4 Inhibitor III (Ryuvidine) 0.5uM	Ponatinib (AP24534) 0.5uM	0.282745	0	14.8472	2.26912	30.3889	4.98746	0.829474
#383	no	AT9283 0.5uM	TCS ERK 11e (ERK Inhibitor VIII, VX-11e) 0.5uM	2.88021	0.453553	13.3726	0	27.0971	5.23852	4.61705
#384	yes	MNS (3,4-Methylenedioxy-B-nitrostyrene, MDBN) 0.5uM	Ponatinib (AP24534) 0.5uM	0.282787	0	14.8986	0.861614	30.4876	6.38574	0.780489
#385	yes	Ponatinib (AP24534) 0.5uM	WHI-P154 0.5uM	0.280597	9.25593	12.956	0	28.7285	1.85929	0.83053
#386	yes	Ponatinib (AP24534) 0.5uM	VEGFR2 Kinase Inhibitor I 0.5uM	0.281392	0	14.4988	0	29.3354	9.20552	0.720944
#387	yes	CP 547,632 0.5uM	Ponatinib (AP24534) 0.5uM	0.282443	0	14.6316	2.80984	29.5179	6.17084	0.7956
#388	no	AT9283 0.5uM	Bosutinib 0.5uM	0.406034	0.173513	9.67573	10.4605	24.3115	5.84593	3.42326
#389	yes	Ponatinib (AP24534) 0.5uM	SL-327 5uM	0.282714	0	14.8946	6.23527	29.4862	2.81608	0.793612
#390	no	Aloisine A (RP107) 0.5uM	AT9283 0.5uM	5.18113	0	11.2357	0.753862	28.6406	5.49467	3.51024
#391	no	AT9283 0.5uM	Dinaciclib (SCH727965) 0.5uM	3.14369	0.422268	13.3332	0.504383	27.8342	5.07436	4.58656
#392	yes	GSK-3b Inhibitor XII (TWS119) 0.5uM	Ponatinib (AP24534) 0.5uM	0.270732	2.49113	14.7002	0.259986	27.1452	9.19669	0.856422
#393	yes	PD98059 5uM	Ponatinib (AP24534) 0.5uM	0.283163	0	14.8754	8.80064	28.1026	2.18824	0.794763
#394	no	AT9283 0.5uM	CC-401 0.5uM	8.97561	0	9.61034	0	27.9493	6.00819	2.72486
#395	no	AT9283 0.5uM	WZ8040 0.5uM	0.424474	0	13.0557	4.91998	26.7313	4.671	5.53395
#396	no	AT9283 0.5uM	PHA-690509 0.5uM	2.63283	0.545713	13.3542	0.0406645	28.9233	5.25828	4.62829
#397	no	AT9283 0.5uM	Roscovitine (Seliciclib, CYC202) 2uM	2.98176	0.780854	12.9211	0	28.9571	5.29067	4.47493
#398	yes	PDK1/Akt/Flt Dual Pathway Inhibitor 0.5uM	Ponatinib (AP24534) 0.5uM	0.271562	9.82798	13.5395	4.46072	24.8644	1.61938	0.898004
#399	yes	PD 158780 0.5uM	Ponatinib (AP24534) 0.5uM	0.282209	7.96263	12.7008	1.58652	28.9691	3.21969	0.799926
#400	yes	PD 174265 0.5uM	Ponatinib (AP24534) 0.5uM	0.281161	6.74788	14.4178	1.54979	29.4405	2.25627	0.836055
#401	yes	Gefitinib 0.5uM	Ponatinib (AP24534) 0.5uM	0.282988	6.6873	13.7899	1.27836	30.5901	2.34285	0.801534
#402	no	AT9283 0.5uM	Neratinib 0.5uM	7.06728	0	12.0796	1.46891	28.7608	2.54271	3.85676
#403	no	AT9283 0.5uM	WZ3146 0.5uM	5.9809	0	12.848	0	27.6887	4.89981	4.36985
#404	yes	Go6976 0.05uM	Ponatinib (AP24534) 0.5uM	20.41	0.675845	7.83106	0	24.5053	1.24236	1.13861
#405	yes	Ponatinib (AP24534) 0.5uM	Tpl2 Kinase Inhibitor 0.5uM	0.282889	0	13.4836	4.37582	27.7752	9.27452	0.788196
#406	no	SB 218078 0.5uM	Sunitinib (free base) 0.5uM	13.8487	4.60431	10.8428	0	23.0173	1.95631	1.71246
#407	no	AT9283 0.5uM	LDK378 0.5uM	1.70268	0	13.0153	2.78565	25.6227	8.48766	4.64642
#408	yes	Pluripotin 0.5uM	Ponatinib (AP24534) 0.5uM	0.279633	12.436	14.1156	0	27.0957	1.79502	0.598321
#409	no	AT9283 0.5uM	Compound 52 (NG 52) 0.5uM	4.16842	0.678443	12.3563	1.58762	27.8755	5.0897	4.76431
#410	yes	KRN 633 0.5uM	Ponatinib (AP24534) 0.5uM	0.282884	0	14.6929	0.334823	30.5475	10.0032	0.787146
#411	yes	BPIQ-I 0.5uM	Ponatinib (AP24534) 0.5uM	0.283123	4.08671	14.4902	1.84208	29.3699	6.16363	0.837097
#412	no	SB 218078 0.5uM	SU6656 0.5uM	1.40124	4.83751	11.4942	3.77612	25.1913	8.80072	1.73394
#413	no	AT9283 0.5uM	BX-912 0.5uM	11.3783	2.23427	11.5995	0	23.527	5.38007	3.14399
#414	no	AT9283 0.5uM	JNK Inhibitor II (SP6) 0.5uM	12.2716	0.987278	11.4102	0	24.7652	4.55043	3.32609
#415	no	Dorsomorphin hydrochloride 0.5uM	SB 218078 0.5uM	8.24927	4.18787	10.4644	7.12168	25.2353	0.404133	1.72495
#416	no	Indirubin Derivative E804 0.5uM	SB 218078 0.5uM	0.289352	0.915025	9.50356	19.0637	23.6201	2.27031	1.78003
#417	no	AT9283 0.5uM	IRAK1/4 Inhibitor 0.5uM	6.45083	1.17992	12.1514	0.0585814	28.9047	4.56103	4.64835
#418	no	AT9283 0.5uM	PF-00562271 0.5uM	0.934694	1.088	12.2172	3.76195	27.4093	6.54854	6.09093
#419	yes	AC480 (BMS-599626) 0.5uM	Ponatinib (AP24534) 0.5uM	0.282669	12.0689	12.5018	0.463	27.7101	4.31087	0.784786
#420	yes	Arry-380 0.5uM	Ponatinib (AP24534) 0.5uM	0.282478	9.00257	14.9358	0.438772	30.3198	2.39211	0.790617
#421	no	AT9283 0.5uM	Kenpaullone 0.5uM	10.6338	0	11.2112	0	28.4236	5.20319	2.74378
#422	no	Indirubin Derivative E804 0.5uM	Pluripotin 0.5uM	10.5863	8.08318	11.1012	3.33565	21.9485	2.67937	0.814669
#423	no	Go6976 0.05uM	SB 218078 0.5uM	0.310293	2.43517	10.5137	0	23.4351	20.3198	1.74931
#424	yes	BI-D1870 0.5uM	Ponatinib (AP24534) 0.5uM	10.6677	0	12.6795	0.69803	28.3881	5.60578	0.794544
#425	no	NCGC00263020-01 0.5uM	Pluripotin 0.5uM	0.241503	12.2876	13.8395	0	22.5352	9.37883	0.60079
#426	no	AT9283 0.5uM	Purvalanol A 0.5uM	1.02205	1.41864	12.8288	4.42375	28.4975	5.38263	5.35938
#427	no	Go6976 0.5uM	PKR Inhibitor 0.5uM	0.28338	0.0318981	10.4727	17.3623	19.4893	8.41578	2.92181
#428	no	CEP-33779 0.5uM	SB 218078 0.5uM	4.70518	3.4521	9.01704	1.06645	22.4872	16.5702	1.77832
#429	no	AT9283 0.5uM	PI3Kg Inhibitor (AS-605240) 2uM	13.8583	0.296568	11.3096	0	24.6928	5.24633	3.7178
#430	no	AT9283 0.5uM	Syk Inhibitor II hydrochloride 0.5uM	9.51893	0.997683	11.5449	0	28.1086	5.5613	3.46232
#431	no	AT9283 0.5uM	JNJ-7706621 0.05uM	5.50521	0.437409	13.279	1.4477	28.9413	5.10281	4.72553
#432	no	AT9283 0.5uM	Casein Kinase II Inhibitor III (TBCA) 0.5uM	10.1662	0.798799	12.5587	0	26.7697	4.98923	4.50995
#433	yes	Cot inhibitor-2 0.5uM	Ponatinib (AP24534) 0.5uM	0.284548	0	14.728	16.3543	25.616	2.05692	0.794704
#434	no	AT9283 0.5uM	BI-D1870 0.5uM	11.9311	0.482478	13.0122	0	26.7321	3.42653	4.32218
#435	yes	PDGFR Tyrosine Kinase Inhibitor III 0.5uM	Ponatinib (AP24534) 0.5uM	0.282642	0	13.992	1.20681	29.7723	13.9287	0.832215
#436	no	AT9283 0.5uM	WZ4002 0.5uM	6.22787	0	13.3025	1.91977	28.3488	5.4005	4.81956
#437	no	AT9283 0.5uM	JNJ-28312141 0.5uM	9.27286	3.84795	10.3161	0	27.5456	6.85262	2.23035
#438	no	AT9283 0.5uM	Cdk1 Inhibitor (CGP74514A) 0.5uM	1.83668	0.994501	12.6912	6.14183	28.3803	4.79138	5.38936
#439	no	Go6976 0.5uM	MK-5108 (VX-689) 0.5uM	0.274649	0	8.86495	10.1314	24.0325	7.7957	9.13417
#440	no	AT9283 0.5uM	IRAK¬†inhibitor¬†5 0.5uM	6.25371	0.402565	12.4286	1.75274	29.9546	4.85651	4.61659
#441	no	SB 218078 0.5uM	TAE226 (NVP-TAE226) 0.5uM	9.97968	4.12981	10.8375	7.0973	22.8519	3.93421	1.60913
#442	no	SB 218078 0.5uM	SU11652 0.5uM	7.57475	3.53349	10.7667	13.6126	23.3138	0.28609	1.40569
#443	yes	BAG 956 0.5uM	Ponatinib (AP24534) 0.5uM	0.281504	0.625854	11.3502	0	28.2652	19.2664	0.707816
#444	no	AT9283 0.5uM	KW-2449 0.5uM	15.1687	3.49106	8.28668	0	26.6501	4.92572	1.99211
#445	yes	Isogranulatimide 0.5uM	Ponatinib (AP24534) 0.5uM	8.14806	0	12.1787	0	21.2288	15.2323	3.85666
#446	no	Go6976 0.5uM	Pluripotin 0.5uM	12.4822	15.1628	9.94269	0	20.2336	2.08456	0.818693
#447	no	AT9283 0.5uM	VEGFR2 Kinase Inhibitor II 0.5uM	8.37907	1.31724	12.6442	1.04466	28.2716	4.98658	4.08222
#448	no	AT9283 0.5uM	NVP-TAE684 0.5uM	0.247344	0	8.89963	17.9093	20.1093	3.75216	9.84072
#449	no	AT9283 0.5uM	Go 6983 0.5uM	9.66054	0	11.7424	1.77252	28.0648	5.21644	4.41404
#450	no	KW-2449 0.5uM	SB 218078 0.5uM	3.84189	4.74656	10.0366	0	23.4282	17.2319	1.76313
#451	no	AT9283 0.5uM	PKCb Inhibitor 0.5uM	10.9911	0.378797	12.4282	0	28.1028	5.07399	4.24132
#452	no	AT9283 0.5uM	PKC412 (CGP41251, Midostaurin) 0.05uM	9.48202	1.09707	12.922	0	27.8496	5.55327	4.41161
#453	no	AT9283 0.5uM	Crizotinib (PF-02341066) 0.5uM	9.02585	3.76388	10.6129	0	26.2065	8.24167	3.51204
#454	yes	AG 1478 0.5uM	Ponatinib (AP24534) 0.5uM	0.282682	9.86843	14.3538	0	30.1309	5.96184	0.77684
#455	no	AP26113 0.5uM	SB 218078 0.5uM	0.284642	0	8.82639	25.7774	20.1219	5.23905	1.13334
#456	no	AT9283 0.5uM	Roscovitine (Seliciclib, CYC202) 0.5uM	7.38225	0.129256	13.384	1.35476	29.3475	5.1786	4.61061
#457	yes	Ponatinib (AP24534) 0.5uM	WZ3146 0.5uM	4.22519	17.6364	11.2241	0	26.1788	1.50848	0.766729
#458	no	AT9283 0.5uM	BIIB-057 (PRT062607, P505-15) 0.5uM	5.12617	2.86142	12.0992	4.11069	28.375	4.35098	4.78111
#459	no	AT9283 0.5uM	AV 412 0.5uM	11.8497	0	13.394	1.04509	26.9175	4.09012	4.58778
#460	no	AT9283 0.5uM	Erlotinib HCl 0.5uM	10.1239	0.0144158	13.4678	0.784756	28.0614	5.19906	4.56945
#461	yes	Compound 56 0.5uM	Ponatinib (AP24534) 0.5uM	0.282417	12.8451	14.3822	0.220117	30.6544	3.01996	0.819341
#462	no	Aloisine (RP106) 0.5uM	AT9283 0.5uM	5.1617	0	12.57	5.5989	28.61	5.46745	4.99268
#463	no	AT9283 0.5uM	PRT-060318 0.5uM	12.4377	1.41455	11.6148	0	28.5921	5.18454	3.2503
#464	no	AT9283 0.5uM	PD98059 5uM	9.64651	0	13.308	1.63135	28.3022	5.03143	4.75145
#465	no	AT9283 0.5uM	Axitinib 0.5uM	13.8895	1.32544	11.5243	0	27.7839	4.90141	3.28344
#466	no	AT9283 0.5uM	PD 158780 0.5uM	10.9088	0	12.6172	3.16135	26.052	5.23346	4.75404
#467	no	BIIB-057 (PRT062607, P505-15) 0.5uM	SB 218078 0.5uM	2.53418	0.135416	11.6869	1.88859	24.5319	20.2224	1.73268
#468	yes	Ponatinib (AP24534) 0.5uM	WZ4002 0.5uM	0.280368	18.2329	13.3407	0	28.4007	1.91415	0.743438
#469	no	AT9283 0.5uM	LY2784544 0.5uM	8.35706	3.53436	12.0527	0	27.8904	6.2087	4.8866
#470	yes	Erlotinib HCl 2uM	Ponatinib (AP24534) 0.5uM	0.281924	13.1374	13.6015	0	30.3511	4.77981	0.779438
#471	no	AT9283 0.5uM	Indirubin Derivative E804 0.5uM	0.289278	0	10.0917	15.8328	24.0884	5.36952	7.48703
#472	no	AT9283 0.5uM	AZ 23 0.5uM	0.305337	0.880865	12.1678	9.63893	25.1885	7.55371	7.44441
#473	no	AT9283 0.5uM	Cdk2 Inhibitor III (CVT-313) 0.5uM	11.1251	0.554096	12.9843	0.261725	28.8823	4.93865	4.44807
#474	no	AT9283 0.5uM	MEK Inhibitor I 0.5uM	12.2509	0	13.1341	0	28.6931	5.09335	4.16912
#475	no	AT9283 0.5uM	BPIQ-I 0.5uM	9.92654	0.273992	13.2802	3.73716	26.7701	4.48169	4.90005
#476	yes	Lapatinib 0.5uM	Ponatinib (AP24534) 0.5uM	0.283079	14.487	14.3858	0.284854	30.7335	2.45731	0.770632
#477	yes	Ponatinib (AP24534) 0.5uM	Saracatinib (AZD0530) 0.5uM	0.28023	11.0417	14.0157	1.34691	30.2207	5.89649	0.763741
#478	no	BMS-536924 0.5uM	SB 218078 0.5uM	0.950159	2.21933	9.92381	13.5735	24.1751	11.0895	1.64331
#479	no	AT9283 0.5uM	LY 333531 mesylate (Ruboxistaurin) 0.5uM	9.43288	3.40834	12.8167	0	28.2552	5.42959	4.279
#480	yes	CP 724,714 0.5uM	Ponatinib (AP24534) 0.5uM	0.283033	10.2514	15.1508	3.37394	30.3669	3.43078	0.785502
#481	no	AT9283 0.5uM	KRN 633 2uM	13.3086	0	12.7309	0.868498	28.6106	3.66196	4.47227
#482	no	AG-490 (Tyrphostin B42) 5uM	AT9283 0.5uM	12.3118	1.13793	12.9818	0	28.2487	4.74333	4.49803
#483	no	AT9283 0.5uM	Wortmannin 2uM	11.1623	0.285167	13.0355	1.50492	28.4422	4.92706	4.70235
#484	yes	Ponatinib (AP24534) 0.5uM	RO-495 0.5uM	0.258171	0.0588305	14.0315	0	27.7603	20.5483	1.54717
#485	no	AT9283 0.5uM	Indirubin-3-monoxime 0.5uM	1.97641	1.36584	12.2358	10.3208	26.8003	5.78075	5.87501
#486	no	IRAK1/4 Inhibitor 0.5uM	SB 218078 0.5uM	6.54283	1.11459	11.2252	0.138431	26.0473	17.4834	1.84177
#487	no	Go6976 0.5uM	JAK3 Inhibitor VI 0.5uM	0.286909	7.57699	10.4263	13.0234	22.8902	8.08081	2.16594
#488	no	AT9283 0.5uM	SR-3306 0.5uM	12.7766	0.526032	13.0002	0	28.686	5.29141	4.45785
#489	no	AT9283 0.5uM	Isogranulatimide 0.5uM	17.5448	0.797229	12.2502	0	25.9489	4.20669	4.00874
#490	no	AT9283 0.5uM	JNK Inhibitor (Negative Control) 0.5uM	11.8086	0.238942	12.7779	1.8668	28.4493	5.1519	4.56588
#491	no	JNK Inhibitor V 0.5uM	Pluripotin 0.5uM	5.7585	0	14.1924	6.13002	31.3209	6.88869	0.63074
#492	no	AT9283 0.5uM	Palbociclib (PD-0332991) 0.5uM	14.4844	1.31399	12.3612	0	27.2385	5.18772	4.46671
#493	no	AT9283 0.5uM	GF109203X 0.5uM	10.6391	0.849852	12.6529	3.21297	27.7622	5.07999	5.05641
#494	no	AT9283 0.5uM	Cdk1/5 Inhibitor (NSC 693868) 0.5uM	10.9948	0.57946	13.1947	2.35329	28.4897	4.93767	4.73017
#495	no	IRAK¬†inhibitor¬†5 0.5uM	SB 218078 0.5uM	3.70031	0.871215	11.7131	1.28707	26.5437	19.3585	1.84291
#496	no	Aminopurvalanol A 0.5uM	AT9283 0.5uM	0.34653	1.2291	11.6294	12.6003	26.6364	5.82081	7.10217
#497	no	Milciclib (PHA-848125) 0.5uM	Pluripotin 0.5uM	5.17981	15.5859	7.7815	3.55187	28.8773	3.82371	0.633143
#498	no	AT9283 0.5uM	Cdk/Crk Inhibitor (RGB-286147, Cdk7 Inhibitor IV) 0.5uM	6.43591	0	13.2795	6.72148	28.3761	5.26608	5.44617
#499	no	AT9283 0.5uM	TAE226 (NVP-TAE226) 0.5uM	2.69886	1.79982	11.7572	8.07254	24.0655	10.7378	6.41078
#500	no	AG-1024 2uM	AT9283 0.5uM	12.7217	0.435602	13.307	0.881707	28.5806	5.0832	4.64083
#501	no	AT9283 0.5uM	JNK Inhibitor V 0.5uM	15.97	0	12.3994	0.653727	27.2469	5.05646	4.33725
#502	no	AT9283 0.5uM	Flt3 Inhibitor II 0.5uM	10.0731	0.77915	12.7206	5.51859	26.4534	5.05203	5.10533
#503	no	AT9283 0.5uM	CP 724,714 0.5uM	12.386	0	13.6293	1.31172	29.0688	4.9197	4.62814
#504	no	AT9283 0.5uM	Baricitinib (LY3009104, INCB028050) 0.5uM	15.1997	0.872893	11.7252	0	27.7781	6.20659	4.20494
#505	no	JAK3 Inhibitor VI 0.5uM	MK-5108 (VX-689) 0.5uM	0.902392	0	10.9271	9.34324	30.3412	10.5617	3.99111
#506	no	AT9283 0.5uM	JAK Inhibitor I 0.5uM	17.2813	1.90858	11.4417	0	25.7892	5.61558	4.11058
#507	no	AT9283 0.5uM	BAG 956 0.5uM	17.5738	1.42601	12.1768	0	27.1807	3.52537	4.3262
#508	no	AT9283 0.5uM	Tepotinib (EMD 1214063) 0.5uM	13.0681	1.51725	13.2493	0.559642	29.2598	4.47353	4.47915
#509	no	AT9283 0.5uM	Bohemine 0.5uM	8.76584	0	13.2236	5.62057	28.6482	5.09422	5.27329
#510	yes	AZD8931 (Sapitinib) 0.5uM	Ponatinib (AP24534) 0.5uM	0.283107	16.9342	14.8866	0.388961	30.8198	2.54559	0.796532
#511	no	Dorsomorphin (BML-275, Compound C) 0.5uM	Pluripotin 0.5uM	1.22052	17.542	11.6632	0.974684	28.2609	6.35752	0.650391
#512	no	AT9283 0.5uM	VEGFR2 Kinase Inhibitor IV 0.5uM	11.3222	0	12.6948	6.12303	26.0886	5.15656	5.29278
#513	yes	BMS-536924 0.5uM	Ponatinib (AP24534) 0.5uM	21.014	0	13.7753	0	29.1514	2.06153	0.720403
#514	no	AT9283 0.5uM	Danusertib (PHA-739358) 0.5uM	0.30834	0	9.32969	16.295	22.692	9.97137	8.25453
#515	no	AT9283 0.5uM	PI3Kg Inhibitor (AS-605240) 0.5uM	11.6043	0	12.5041	4.24048	28.5663	4.97564	4.98875
#516	yes	EGFR/ErbB2/ErbB4 Inhibitor 0.5uM	Ponatinib (AP24534) 0.5uM	0.283329	17.435	14.5741	1.4658	30.4556	2.07187	0.786594
#517	no	AT9283 0.5uM	GSK2126458 (GSK458) 0.5uM	15.5311	0.234124	13.2136	0	28.6322	5.06605	4.41479
#518	yes	Allitinib (AST1306) 0.5uM	Ponatinib (AP24534) 0.5uM	0.282329	17.3434	14.8486	0.395635	30.7466	2.70583	0.783019
#519	no	AT9283 0.5uM	Brivanib (BMS-540215) 0.5uM	15.7769	0.0525391	13.1206	0	28.7689	4.95622	4.51444
#520	no	Alisertib (MLN8237) 0.5uM	AT9283 0.5uM	15.3057	0.688806	12.7179	0	28.5259	5.4332	4.53161
#521	no	AT9283 0.5uM	JNK Inhibitor IX 0.5uM	14.3768	0.464868	13.2078	0.2361	29.3638	5.14727	4.44538
#522	no	AT9283 0.5uM	Tofacitinib 0.5uM	14.9123	0	12.4996	1.22781	29.263	5.06722	4.52782
#523	yes	Ponatinib (AP24534) 0.5uM	WZ8040 0.5uM	5.11088	18.5005	12.5252	0	29.1649	1.44097	0.77066
#524	no	AT9283 0.5uM	JNK Inhibitor VIII 0.5uM	15.894	0	13.1979	0.0606086	29.2686	4.76019	4.34777
#525	no	AT9283 0.5uM	Cdk2 Inhibitor IV (NU6140) 0.5uM	20.1563	0.340823	11.9477	0	26.6296	5.16436	3.3005
#526	no	AT9283 0.5uM	MEK Inhibitor II 0.5uM	16.1412	0	13.2262	0.0931989	28.8135	4.92362	4.34608
#527	no	Danusertib (PHA-739358) 0.5uM	Go6976 0.5uM	0.277414	0	11.013	21.0818	23.8451	8.8457	2.63422
#528	no	AT9283 0.5uM	OSI-906 (Linsitinib) 0.5uM	15.6173	1.09124	12.9108	0	29.1439	4.93291	4.04366
#529	yes	Cediranib (AZD2171) 0.5uM	Ponatinib (AP24534) 0.5uM	0.2808	0.341539	14.447	0.959929	30.8123	20.112	0.786977
#530	no	AT9283 0.5uM	PP3 0.5uM	16.6363	0	13.0718	0.886995	28.1337	4.81943	4.43778
#531	yes	AT9283 0.5uM	Ponatinib (AP24534) 0.5uM	41.6943	0	5.92721	0	12.9551	1.1495	6.26045
#532	no	GSK1838705A 0.5uM	SB 218078 0.5uM	14.1525	1.21497	11.717	0	25.9031	13.1973	1.82891
#533	no	AT9283 0.5uM	SL-327 0.5uM	15.45	0.713568	13.2381	0.177753	29.518	4.68084	4.41452
#534	yes	Ponatinib (AP24534) 0.5uM	Syk Inhibitor (OXSI 2) 0.5uM	8.16487	0	11.7643	0	25.6026	21.8875	0.779653
#535	no	Amuvatinib (MP-470) 0.5uM	AT9283 0.5uM	14.9259	0.550589	13.4256	0.74653	28.9798	4.98499	4.6429
#536	no	AT9283 0.5uM	Indirubin Derivative E804 0.05uM	13.96	2.62951	13.1882	0	28.4603	5.60767	4.50709
#537	no	AT9283 0.5uM	GSK-3 INHIBITOR-I 0.5uM	15.9912	0	13.2774	0.763356	28.9144	4.96619	4.5036
#538	no	SB 218078 0.5uM	WZ8040 0.5uM	0.311299	0	11.7257	5.35045	24.6107	24.6895	1.77203
#539	no	AT9283 0.5uM	GSK1904529A 0.5uM	15.4372	0.464718	13.3714	0.245027	29.1839	5.19481	4.57421
#540	yes	Pazopanib 0.5uM	Ponatinib (AP24534) 0.5uM	0.281625	0	14.4201	1.27338	30.7677	20.9426	0.788178
#541	no	Foretinib (GSK1363089) 0.5uM	SB 218078 0.5uM	15.5976	0	7.82734	0	14.5314	26.9908	3.60563
#542	no	AT9283 0.5uM	VEGFR2 Kinase Inhibitor III 0.5uM	14.6442	2.17277	12.7633	1.54661	28.0904	4.87075	4.46766
#543	no	GSK-650394 0.5uM	MK-5108 (VX-689) 0.5uM	0.290829	13.0471	14.1625	3.11632	31.3237	5.6128	1.01672
#544	no	AT9283 0.5uM	GSK-3b Inhibitor XI 0.5uM	12.0132	0	12.9465	5.79978	28.1461	4.76111	4.91974
#545	no	RO-495 0.5uM	SB 218078 0.5uM	0.297736	2.37626	10.4319	0	23.3974	30.2729	1.81427
#546	no	PKR Inhibitor 0.5uM	SB 218078 0.5uM	1.85407	3.68115	9.91247	5.61215	21.712	24.1243	1.74638
#547	no	AT9283 0.5uM	Masitinib 2uM	2.65043	0	10.2566	16.4838	26.5686	6.69287	6.14797
#548	yes	AV 412 0.5uM	Ponatinib (AP24534) 0.5uM	0.280715	17.8989	14.1321	2.37012	29.1196	4.29914	0.785547
#549	no	AT9283 0.5uM	Mubritinib (TAK 165) 0.5uM	13.9753	0.315483	13.3946	2.00394	29.2642	5.26637	4.7275
#550	no	AT9283 0.5uM	Cdk1 Inhibitor 0.5uM	15.3914	0.643342	13.3767	1.18393	28.8876	4.84057	4.63415
#551	no	AS-604850 5uM	AT9283 0.5uM	15.3763	0.344158	13.3095	1.12204	29.0518	5.15137	4.65792
#552	no	AT9283 0.5uM	HA-1077 Dihydrochloride (Fasudil) 0.5uM	9.72161	0	12.3599	8.66414	27.8739	5.47763	4.9568
#553	no	AT9283 0.5uM	NVP-AEW541 0.5uM	17.1907	0.259747	13.3803	0.263421	28.6703	4.87569	4.51555
#554	no	AT9283 0.5uM	Ku-0060648 0.5uM	16.0886	0.449344	13.2657	0.457271	29.3656	5.06908	4.51576
#555	no	AT9283 0.5uM	KN-93 5uM	16.6549	0.324872	13.3298	0.535611	29.216	4.92342	4.44416
#556	no	AT9283 0.5uM	Ro-32-0432 hydrochloride 0.5uM	14.7285	0.723379	13.4541	1.40497	29.4094	5.14385	4.64217
#557	no	AT9283 0.5uM	NCGC00371288-02 0.5uM	16.2918	0.29551	13.1227	1.69124	28.5448	5.05809	4.63608
#558	no	AT9283 0.5uM	AZD7545 0.5uM	17.3657	0.1289	13.2899	0.227455	29.1468	5.01247	4.47253
#559	no	AT9283 0.5uM	NVP-ADW742 0.5uM	16.2616	0.448789	13.2841	1.0876	29.1737	4.72279	4.66906
#560	no	AT9283 0.5uM	Cediranib (AZD2171) 0.5uM	7.49698	2.43196	11.2479	9.69416	27.8478	4.62403	6.30976
#561	no	AT9283 0.5uM	IC-87114 0.5uM	15.9785	0.389675	13.2849	0.681108	29.5428	5.28483	4.51111
#562	no	AMG-208 0.5uM	AT9283 0.5uM	15.417	0.552895	12.659	1.35628	29.8354	5.35881	4.53153
#563	no	AT9283 0.5uM	SL-327 5uM	17.3989	0	13.348	0.962662	28.5647	4.90761	4.58459
#564	no	AG 9 (Tyrphostin A1) 0.5uM	AT9283 0.5uM	16.3024	0.644901	13.3221	0.842501	29.0206	4.99201	4.66037
#565	no	AT9283 0.5uM	KN-93 0.5uM	16.5363	0.269802	13.327	0.79277	29.5505	5.05734	4.49826
#566	no	AT9283 0.5uM	KN-62 0.5uM	17.1184	0.0732038	13.2976	0.554973	29.5806	5.03385	4.39346
#567	no	Allitinib (AST1306) 0.5uM	AT9283 0.5uM	16.6427	0	13.5216	0.887724	29.5608	4.94645	4.52161
#568	no	AT9283 0.5uM	MK-8776 (SCH 900776) 0.5uM	16.3227	1.06495	13.1404	0.65569	29.7032	4.84219	4.3875
#569	no	AS-604850 0.5uM	AT9283 0.5uM	14.8325	0	13.1393	3.58453	28.9135	4.83384	4.83805
#570	no	AT9283 0.5uM	JAK3 Inhibitor IV 0.5uM	14.5588	0.0145286	13.3383	2.9739	29.2396	5.18873	4.87106
#571	no	AT9283 0.5uM	GSK2334470 0.5uM	16.5555	0.324319	13.2963	0.794904	29.489	5.21945	4.51012
#572	no	AT9283 0.5uM	Bisindolylmaleimide IV 0.5uM	11.637	0.393502	13.031	6.35821	28.4116	5.06762	5.31341
#573	no	AT9283 0.5uM	Filgotinib (GLPG0634) 0.5uM	17.1736	0.348632	12.7774	0.840955	29.6208	5.0361	4.44216
#574	no	AT9283 0.5uM	EGFR Inhibitor 0.5uM	14.8617	1.52251	13.4282	1.37723	29.2682	5.15587	4.63388
#575	no	AT9283 0.5uM	CHIR-124 (SB19469) 0.5uM	18.9108	2.98337	9.5511	0	27.5191	9.51218	1.88151
#576	no	AT9283 0.5uM	JAK Inhibitor I 0.05uM	15.8611	1.34252	12.8048	1.19449	29.222	5.32577	4.61606
#577	no	AT9283 0.5uM	Rho Kinase Inhibitor IV 2uM	14.7061	0.731827	13.0921	2.82854	28.7267	5.40438	4.8839
#578	no	AG 1478 0.5uM	AT9283 0.5uM	6.71204	0	13.456	11.0071	27.4029	5.6321	6.17361
#579	no	AT9283 0.5uM	BI 78D3 0.5uM	17.0081	0.40506	13.4257	0.624425	29.2082	5.11755	4.64051
#580	no	AT9283 0.5uM	GDC-0980 (RG7422) 0.5uM	18.2154	0.183115	13.2959	0.228057	29.3339	4.74568	4.44492
#581	no	AT9283 0.5uM	GTP-14564 0.5uM	15.6157	0.095407	12.829	3.99164	28.351	4.94876	4.65392
#582	no	AT9283 0.5uM	GSK-3 Inhibitor XIII 0.5uM	9.56767	0.877578	11.4707	9.64695	27.7006	5.87098	5.37864
#583	no	Akt-I-1,2 0.5uM	AT9283 0.5uM	16.9909	1.03864	13.2077	0.637129	28.8524	5.30425	4.5254
#584	no	AT9283 0.5uM	JNK Inhibitor IX 5uM	16.4267	0.613218	13.3122	1.0353	29.5258	5.07164	4.58874
#585	no	AT9283 0.5uM	LY 303511 (Negative control) 0.5uM	18.9717	0	13.1353	0	29.0843	5.15674	4.22667
#586	no	AT9283 0.5uM	PI-103 0.5uM	13.6078	0	13.051	5.03947	28.6098	5.06262	5.2123
#587	no	AT9283 0.5uM	H-89 Dihydrochloride 0.5uM	20.6707	0.38179	12.5696	0	28.5302	4.72915	3.76709
#588	no	AT9283 0.5uM	GW441756 0.5uM	15.6648	2.84487	12.9741	0.406156	28.7687	5.61758	4.40823
#589	no	AT9283 0.5uM	SB 202474 0.5uM	16.1755	0.445296	13.4638	1.37488	29.5365	5.05249	4.65687
#590	no	GSK-650394 0.5uM	JNJ-7706621 0.5uM	0.288774	16.6452	11.7328	9.59298	25.6762	5.27392	1.5564
#591	no	AT9283 0.5uM	IMD 0354 0.5uM	16.3427	0.336997	13.3686	1.21485	29.7404	5.23655	4.59707
#592	no	AT9283 0.5uM	AZD3463 0.5uM	0.286826	0	9.38462	19.5585	18.0041	12.9892	10.618
#593	no	AT9283 0.5uM	SKI II 0.5uM	16.1072	0.562415	13.4784	1.58301	29.4753	5.12356	4.63965
#594	no	Arry-380 0.5uM	AT9283 0.5uM	16.794	0	13.4672	2.68864	28.5544	4.77957	4.69293
#595	no	AT9283 0.5uM	c-FMS¬†inhibitor 0.5uM	16.9537	0.555905	13.2444	0.989266	29.6642	5.13934	4.4679
#596	no	AT9283 0.5uM	MK-22-6 0.5uM	16.6815	0.757658	13.3328	1.18594	29.4014	5.08643	4.61354
#597	no	AT9283 0.5uM	Enzastaurin (LY317615) 0.5uM	13.0482	0.245105	13.2946	4.97452	29.4809	4.86834	5.17779
#598	no	AT9283 0.5uM	GSK-269962A 0.5uM	19.1156	0.55121	13.1447	0.480126	28.3222	5.0314	4.51232
#599	yes	KW-2449 0.5uM	Ponatinib (AP24534) 0.5uM	35.8959	0	8.15952	0	24.9901	1.37777	0.788953
#600	no	LDK378 0.5uM	SB 218078 0.5uM	11.9293	1.45832	12.0382	3.32338	24.9715	15.9201	1.62351
#601	no	AT9283 0.5uM	Cdk4 Inhibitor III (Ryuvidine) 0.5uM	12.0608	0.0252696	13.3872	7.30228	28.1213	4.84195	5.56724
#602	no	AT9283 0.5uM	Sotrastaurin (AEB071) 0.5uM	17.3423	2.07002	13.356	0.289024	28.7986	5.01281	4.49807
#603	no	AT9283 0.5uM	BGJ398 (Infigratinib) 0.5uM	13.525	0.856426	13.4404	4.54506	28.8956	5.08395	5.05571
#604	no	AT9283 0.5uM	SGX-523 0.5uM	17.1466	0.335881	13.2964	1.53502	29.4764	5.02045	4.6123
#605	no	AT9283 0.5uM	LY 294002 0.5uM	19.6231	0	13.0669	0.311475	29.1543	5.0323	4.31181
#606	no	AT9283 0.5uM	AZD5363 0.5uM	15.6394	0.862121	12.6642	3.31365	29.3814	4.8972	4.79334
#607	no	Akt Inhibitor VIII Isozyme Selective Akti-1/2 0.5uM	AT9283 0.5uM	16.0418	1.2942	13.3859	1.59746	29.4353	5.15173	4.65496
#608	no	AT9283 0.5uM	Mubritinib (TAK 165) 5uM	16.9899	0.496526	13.3986	1.48329	29.7739	4.8295	4.59147
#609	no	AT9283 0.5uM	BMS-5 (LIM Kinase Inhibitor I) 0.5uM	18.7016	0	13.4312	0.879089	29.0297	5.03687	4.53554
#610	no	AG 112 (Tyrphostin A48) 0.5uM	AT9283 0.5uM	16.5686	1.16455	13.4599	1.58632	29.025	5.1155	4.73019
#611	no	AT9283 0.5uM	Tandutinib 0.5uM	16.7633	0.445407	13.3567	1.51274	29.5223	5.48389	4.57857
#612	no	AT9283 0.5uM	KU-60019 0.5uM	18.463	0.216508	13.4398	0.79218	29.0813	5.04737	4.62556
#613	no	AT9283 0.5uM	Bentamapimod (AS-602801) 0.5uM	20.1806	0	13.2082	0.175195	28.8172	4.87146	4.47817
#614	no	AT9283 0.5uM	Rho Kinase Inhibitor III Rockout 0.5uM	18.0967	0.772814	13.4838	1.6103	28.0613	5.07495	4.65779
#615	no	AT9283 0.5uM	CAL-101 (Idelalisib, GS-1101) 0.5uM	16.4824	0.770516	13.3792	1.41786	29.9729	5.16413	4.5831
#616	no	AT9283 0.5uM	Quizartinib HCl (AC-220) 0.5uM	18.4986	0.217855	13.4389	0.787181	29.1673	5.13256	4.57245
#617	no	AT9283 0.5uM	GSK1838705A 0.5uM	18.4371	0.370396	12.393	0	29.7083	6.57162	4.36774
#618	no	AT9283 0.5uM	TSU-68 (SU6668, Orantinib) 0.5uM	18.1629	2.40922	13.1752	0	28.8243	5.18048	4.14944
#619	no	AT9283 0.5uM	MK-2461 0.5uM	18.8266	3.03014	12.2528	1.69684	27.2022	4.38285	4.5474
#620	no	7307-50-7 0.5uM	AT9283 0.5uM	17.3071	0.332175	13.4405	1.45943	29.6918	5.06687	4.65787
#621	no	AT9283 0.5uM	Y-39983 dihydrochloride 0.5uM	17.0412	0.876221	12.0356	3.34356	28.5344	5.64467	4.52539
#622	no	Foretinib (GSK1363089) 0.5uM	NCGC00263020-01 0.5uM	12.2021	0	24.8263	0	33.0152	0	1.9746
#623	no	AT9283 0.5uM	Chk2 Inhibitor II 0.5uM	16.8818	0	13.039	4.04389	28.1041	5.09474	4.86851
#624	no	AT9283 0.5uM	Gefitinib 0.5uM	19.0211	0	13.6113	2.39328	28.1749	4.44991	4.39114
#625	no	Dorsomorphin (BML-275, Compound C) 0.5uM	SB 218078 0.5uM	7.7516	1.61222	10.5162	17.8298	25.0827	7.61103	1.65758
#626	no	AC480 (BMS-599626) 0.5uM	AT9283 0.5uM	18.376	0	13.6244	1.49542	28.7742	5.15528	4.65793
#627	no	AT9283 0.5uM	Endoxifen 0.5uM	17.7443	1.02041	13.281	0.962645	29.4659	5.10876	4.53749
#628	no	GSK-650394 0.5uM	Pluripotin 0.5uM	19.9169	16.0934	10.9969	0	20.7081	3.82697	0.58004
#629	no	AT9283 0.5uM	KX2-391 0.5uM	16.8294	0.68926	13.4454	1.69205	29.777	5.06148	4.6542
#630	no	AT9283 0.5uM	Telatinib 0.5uM	19.3808	0.707275	13.4325	0	29.0025	5.00026	4.62856
#631	no	AT9283 0.5uM	BYL719 0.5uM	18.1289	0.218218	13.1651	1.50419	29.5012	5.01657	4.62598
#632	no	AT9283 0.5uM	QNZ (EVP4593) 0.5uM	18.0059	0.0809028	13.4685	1.16894	29.7456	5.14135	4.60099
#633	no	Akt Inhibitor IV 0.5uM	AT9283 0.5uM	15.9048	0.737428	13.3642	3.03997	29.3926	5.0836	4.79678
#634	no	AT9283 0.5uM	GSK-3b Inhibitor I (TDZD-8) 0.5uM	18.5995	0.324892	13.3266	1.1683	29.1677	5.07971	4.65455
#635	no	CX-4945 0.5uM	Pluripotin 0.5uM	0.283891	24.2636	13.998	2.1128	28.0942	2.94102	0.654051
#636	no	Akt Inhibitor X 0.5uM	AT9283 0.5uM	16.4868	0.399191	13.4234	2.42619	29.8916	5.06651	4.71669
#637	no	AT9283 0.5uM	Lapatinib 0.5uM	17.9813	0	13.6048	1.72176	29.389	5.11257	4.64531
#638	no	GSK-3b Inhibitor XI 0.5uM	Pluripotin 0.5uM	3.10574	0	17.7644	7.74488	33.1459	10.0761	0.633192
#639	no	AT9283 0.5uM	Idronoxil (Phenoxodiol) 0.5uM	19.5811	0	13.1827	0.934747	29.6086	4.85587	4.35712
#640	no	AT9283 0.5uM	LDN-193189 0.5uM	10.4339	0	11.5578	11.5457	26.8612	6.70925	5.46396
#641	no	AT9283 0.5uM	BMS-754807 0.5uM	20.9056	2.50386	11.1066	0	25.7301	6.82442	5.53486
#642	no	AT9283 0.5uM	INCB 28060 (Capmatinib) 0.5uM	17.9288	0.363497	13.4474	1.69655	29.7666	4.81936	4.60327
#643	no	PDK1/Akt/Flt Dual Pathway Inhibitor 0.5uM	SB 218078 0.5uM	0.314397	10.3057	7.69094	19.8832	16.1487	15.9276	2.41104
#644	no	MK-5108 (VX-689) 0.5uM	PKC412 (CGP41251, Midostaurin) 0.5uM	0.387187	4.64971	10.8089	9.56239	32.9934	9.29124	5.0216
#645	no	AT9283 0.5uM	ROCK Inhibitor Y-27632 0.5uM	16.9563	0.16413	13.2793	3.23009	29.1876	5.11191	4.85897
#646	no	SB 218078 0.5uM	Syk Inhibitor II hydrochloride 0.5uM	3.68416	1.45345	12.2641	0.203277	25.2215	28.2362	1.77114
#647	no	AT9283 0.5uM	PDGFR Tyrosine Kinase Inhibitor III 0.5uM	15.9474	0	12.9475	5.31992	28.7671	4.77978	5.093
#648	no	AT9283 0.5uM	Emodin (Archin, Frangulic Acid) 0.5uM	15.3544	0.674647	12.9554	4.25702	29.3375	5.33879	4.9911
#649	no	AT9283 0.5uM	NVP-231 0.5uM	18.872	0.448001	13.435	1.14137	29.3032	5.10796	4.63218
#650	no	AT9283 0.5uM	PDGFR Tyrosine Kinase Inhibitor II 0.5uM	17.4402	1.52565	13.315	1.32987	29.3812	5.25697	4.72401
#651	no	AT9283 0.5uM	MNS (3,4-Methylenedioxy-B-nitrostyrene, MDBN) 0.5uM	18.4445	0.909174	13.4806	1.33774	29.5157	4.659	4.6584
#652	no	AP26113 0.5uM	AT9283 0.5uM	0.274824	0	10.1016	19.7742	21.3281	12.9991	8.57889
#653	no	AG-490 (Tyrphostin B42) 0.5uM	AT9283 0.5uM	17.1381	0.508902	13.3789	2.6609	29.4937	5.03446	4.84398
#654	no	Dorsomorphin hydrochloride 0.5uM	Pluripotin 0.5uM	5.52977	16.7828	12.2089	2.20965	28.9072	6.78375	0.647332
#655	no	AT9283 0.5uM	ITD 1 0.5uM	17.5745	0.678364	13.4307	1.77572	29.9065	5.0536	4.65828
#656	no	AT9283 0.5uM	SAR245409 (XL765) 0.5uM	17.7504	0.558076	13.4329	1.6745	29.745	5.26071	4.65858
#657	no	AT9283 0.5uM	Rapamycin (Sirolimus) 0.5uM	18.2476	0.541258	13.445	1.53954	29.6636	4.99881	4.64595
#658	no	AT9283 0.5uM	TPCA-1 0.5uM	12.8868	0	12.339	8.0213	28.1546	6.26527	5.41968
#659	no	AT9283 0.5uM	MK-2206 2HCl 0.5uM	18.9644	0.55875	13.2426	1.18093	29.7564	4.95471	4.43829
#660	no	AT9283 0.5uM	CEP-33779 0.5uM	22.6683	1.55987	11.3693	3.35782	26.8499	2.75415	4.55663
#661	no	LY2784544 0.5uM	SB 218078 0.5uM	0.307078	5.39802	8.41715	0	23.1078	34.0943	1.81495
#662	no	AG-1024 0.5uM	AT9283 0.5uM	17.8563	0.652396	13.3408	1.80539	29.6769	5.1573	4.68565
#663	no	AT9283 0.5uM	Sunitinib malate (SU11248) 0.5uM	21.1336	1.37999	13.0778	0	28.6212	4.67825	4.33077
#664	no	AT9283 0.5uM	Erlotinib HCl 2uM	15.1855	0	13.4457	6.4246	27.4824	5.3134	5.37089
#665	no	AT9283 0.5uM	Tofacitinib 2uM	19.4228	0.726	12.4621	1.25132	29.3894	5.43463	4.53695
#666	no	AG-1295 0.5uM	AT9283 0.5uM	18.7758	0.635249	13.4174	1.65704	29.259	4.80872	4.71728
#667	no	AT9283 0.5uM	VEGFR2 Kinase Inhibitor I 0.5uM	17.7617	0.808535	13.4179	2.76148	29.143	4.56266	4.82959
#668	no	AT9283 0.5uM	Fingolimod (FTY720) HCl 0.5uM	17.3562	0.322348	13.4456	2.50137	29.8457	5.08011	4.75158
#669	no	Control	AT9283 0.5uM	17.8173	0.346583	13.4486	1.81185	30.0533	5.23068	4.6584
#670	no	AT9283 0.5uM	NVP-BVU972 0.5uM	17.4542	0.278765	13.0924	3.00136	29.6772	5.08393	4.78569
#671	no	AT9283 0.5uM	Vatalanib (PTK787) 2HCl 0.5uM	16.6888	0.304922	13.3818	3.52914	29.3156	5.22446	4.95689
#672	no	AT9283 0.5uM	TGFb RI Kinase Inhibitor (LY364947, HTS 466284) 0.5uM	15.6633	0	13.4182	4.99196	29.137	5.11871	5.15292
#673	no	Cdk2 Inhibitor IV (NU6140) 0.5uM	SB 218078 0.5uM	1.82994	2.30658	11.2349	0	23.0293	33.3007	1.79548
#674	no	AT9283 0.5uM	Rho Kinase Inhibitor IV 0.5uM	18.8373	0.408196	13.4769	1.44575	29.5379	5.19937	4.62663
#675	no	AT9283 0.5uM	PF-05212384 (PKI-587) 0.5uM	21.045	0.477925	13.2856	0.439045	29.0184	4.83098	4.47119
#676	yes	BX-912 0.5uM	Ponatinib (AP24534) 0.5uM	37.3108	0	9.53454	0	23.335	2.05215	1.39421
#677	no	AT9283 0.5uM	TG101348 (SAR302503) 0.5uM	20.5869	0.261905	13.4009	0.665786	28.9927	5.12078	4.60392
#678	no	AT9283 0.5uM	CGK 733 0.5uM	17.9684	0.851907	13.4216	1.79729	29.8308	5.1443	4.6585
#679	no	AKT-I-1 0.5uM	AT9283 0.5uM	19.0764	0	13.4485	1.66173	29.8483	5.12434	4.58012
#680	no	AT9283 0.5uM	PF-4708671 0.5uM	16.5096	0.390059	13.4358	3.55738	29.8299	5.24992	4.88826
#681	no	AT9283 0.5uM	PD98059 0.5uM	16.5061	0	13.0187	5.29208	28.9554	5.24634	4.84351
#682	no	Pluripotin 0.5uM	RO-495 0.5uM	0.232884	18.1183	16.806	0	31.8378	6.06879	0.807157
#683	no	AMG-Tie2-1 0.5uM	Go6976 0.5uM	3.52646	0	10.3044	6.49884	26.23	2.41381	24.9254
#684	no	AT9283 0.5uM	SKI II 5uM	19.6536	0.0800193	13.3773	1.51709	29.8894	4.87004	4.5299
#685	no	AT9283 0.5uM	TGFb RI Inhibitor III 0.5uM	20.6458	0	13.3901	1.52823	29.0492	4.73428	4.59052
#686	no	AT9283 0.5uM	OSU-03012 (AR-12) 0.5uM	18.0588	0.360552	13.4421	2.52884	29.7698	5.05721	4.72108
#687	no	AT9283 0.5uM	KU-55933 (ATM Kinase Inhibitor) 0.5uM	18.2243	0.568724	13.4356	2.08971	29.7829	5.16147	4.68776
#688	no	AT9283 0.5uM	XL147 0.5uM	19.0565	0.351526	13.4052	2.01157	29.4897	5.03591	4.61818
#689	no	AT9283 0.5uM	AZD8055 0.5uM	16.3697	0.447258	13.3247	4.04891	29.6891	5.20758	4.8896
#690	no	AT9283 0.5uM	IC261 0.5uM	16.251	0.629162	13.3155	4.50485	29.5092	4.82844	5.01784
#691	no	AGL 2043 0.5uM	AT9283 0.5uM	18.3765	1.16489	13.235	2.13361	29.5671	4.96477	4.70463
#692	no	AT9283 0.5uM	NCGC00350264-01 0.5uM	18.9873	0	13.4498	2.34632	29.7203	5.03829	4.63818
#693	no	AT9283 0.5uM	Triciribine 0.5uM	19.2557	0.762183	13.2797	1.6172	29.6527	5.03395	4.60595
#694	no	AT9283 0.5uM	GW2580 0.5uM	19.0321	1.49979	13.3346	1.34416	29.1732	5.17025	4.65654
#695	no	AT9283 0.5uM	Piceatannol 0.5uM	17.1012	0.481154	13.4212	3.48482	29.6328	5.2133	4.88566
#696	no	AR-A014418 0.5uM	AT9283 0.5uM	19.4547	0.446472	13.321	2.16166	28.855	5.13612	4.84955
#697	no	AT9283 0.5uM	AZD-26 0.5uM	19.4315	0.336347	13.4487	1.68063	29.5176	5.25306	4.6547
#698	no	Alisertib (MLN8237) 0.5uM	SB 218078 0.5uM	1.034	2.54199	10.5257	0	21.9496	36.4509	1.84379
#699	no	AT9283 0.5uM	SB-747651A 0.5uM	17.6646	0.514017	13.2929	3.1303	29.9042	5.08956	4.80028
#700	no	Danusertib (PHA-739358) 0.5uM	JAK3 Inhibitor VI 0.5uM	0.310382	0	10.6428	13.2109	29.5467	18.6913	2.01432
#701	no	AT9283 0.5uM	FR 180204 0.5uM	20.9357	0.0958523	13.3681	1.40622	29.4321	4.61454	4.56434
#702	no	AT9283 0.5uM	Copanlisib (BAY 80-6946) 0.5uM	19.6444	0.434776	13.4466	1.73268	29.524	5.09044	4.57645
#703	no	AT9283 0.5uM	EGFR/ErbB2/ErbB4 Inhibitor 0.5uM	21.2896	0	13.5856	1.32347	28.6734	4.92649	4.65591
#704	no	AT9283 0.5uM	S6K-18 0.5uM	17.3373	0.346248	13.4425	3.59769	29.698	5.184	4.86195
#705	no	AT9283 0.5uM	Linifanib (ABT-869) 0.5uM	16.8066	0.603698	13.2782	4.4609	28.9357	5.15736	5.26606
#706	no	AT9283 0.5uM	Compound 56 0.5uM	15.119	0	13.3666	8.31292	27.1586	5.06527	5.55152
#707	no	AT9283 0.5uM	Imatinib Mesylate 0.5uM	16.4698	0	13.3952	4.70951	29.7743	5.12987	5.10643
#708	no	AT9283 0.5uM	GNF-2 5uM	21.8615	0.218035	13.305	1.22367	28.566	4.94166	4.56109
#709	no	AT9283 0.5uM	GSK-3 Inhibitor IX 0.05uM	10.221	0	13.1629	10.4217	29.4016	5.69398	5.87428
#710	yes	CP-673,451 0.5uM	Ponatinib (AP24534) 0.5uM	30.6985	0	11.7821	0	29.7958	1.91606	0.668156
#711	no	AT9283 0.5uM	VE-821 (ATR Inhibitor IV) 0.5uM	22.2313	0.0168576	13.0921	1.16801	29.0717	4.73629	4.58215
#712	no	AT9283 0.5uM	Casein Kinase I Inhibitor (D4476) 0.5uM	21.5302	0	13.3213	1.39534	29.2992	4.9143	4.45213
#713	no	Masitinib 2uM	SB 218078 0.5uM	7.62574	0	11.4053	26.9088	25.6662	1.68911	1.76402
#714	yes	PKC412 (CGP41251, Midostaurin) 0.05uM	Ponatinib (AP24534) 0.5uM	27.4311	0	14.5035	0.222246	29.5302	2.42082	0.978358
#715	no	AT9283 0.5uM	CGI1746 0.5uM	20.5427	0.546794	13.4042	1.62987	29.4007	5.00783	4.62342
#716	no	AT7867 0.5uM	AT9283 0.5uM	19.0262	0.663682	13.3408	2.69666	29.3714	5.22539	4.83569
#717	no	SB 218078 0.5uM	WZ3146 0.5uM	1.3313	0	11.4505	0	24.7483	35.8151	1.84167
#718	yes	JAK3 Inhibitor VI 0.5uM	Ponatinib (AP24534) 0.5uM	53.2424	0	3.29082	0	15.4024	1.01981	2.3032
#719	no	AT9283 0.5uM	Fascaplysin Synthetic 0.5uM	23.264	0.192624	13.1662	1.51818	27.7033	5.00722	4.56012
#720	no	AT9283 0.5uM	Herbimycin A 0.5uM	20.0075	0	13.2954	3.31302	29.3965	4.74634	4.8124
#721	no	AT9283 0.5uM	PKCbII/EGFR Inhibitor 0.5uM	21.3366	0	13.297	2.29999	29.117	4.92153	4.67079
#722	no	AT9283 0.5uM	GDC-0941 0.5uM	20.3764	0.36456	13.215	2.3923	29.6988	4.9652	4.63728
#723	no	Go6976 0.5uM	Tivozanib (AV-951) 0.5uM	0.296059	3.09166	16.5239	12.1378	28.7245	3.48425	11.409
#724	no	AT9283 0.5uM	Src Kinase Inhibitor I 0.5uM	7.84878	1.07353	13.6846	16.8296	24.474	4.69968	7.06127
#725	no	AT9283 0.5uM	TG003 0.5uM	23.1855	0.0741683	11.9002	1.7684	28.9741	5.15948	4.63702
#726	no	AT9283 0.5uM	PF-04691502 0.5uM	17.0363	0.321406	13.4362	5.09689	29.534	5.24341	5.07619
#727	no	Pim-1 Inhibitor 2 0.5uM	SB 218078 0.5uM	5.80838	0	11.533	1.12749	26.1245	29.4129	1.83113
#728	no	AT9283 0.5uM	Rapamycin (Sirolimus) 5uM	22.7417	0.211905	13.3397	0.913907	29.2116	4.96984	4.52487
#729	no	AT9283 0.5uM	Diacylglycerol Kinase Inhibitor II 0.5uM	21.1455	0.410318	13.4332	1.7251	29.5281	5.12915	4.64378
#730	no	AT9283 0.5uM	Flt3 Inhibitor III 0.5uM	15.9998	0	13.4101	9.76838	25.3667	5.41636	6.05942
#731	no	AT9283 0.5uM	Chelerythrine Chloride 0.5uM	16.536	0	13.2747	6.82226	28.9352	5.07571	5.38796
#732	no	AT9283 0.5uM	CX-4945 0.5uM	30.1515	0	11.1671	3.41569	24.2391	2.51559	4.61613
#733	no	AT9283 0.5uM	DNA-PK Inhibitor V 0.5uM	21.3281	0.604546	13.4459	1.76747	29.4587	5.01253	4.60813
#734	no	PF-573228 0.5uM	SB 218078 0.5uM	1.84602	4.56653	10.4282	0	23.1534	34.4098	1.83159
#735	no	Danusertib (PHA-739358) 0.5uM	GSK-650394 0.5uM	0.5422	14.2385	12.8519	7.769	32.0917	8.28446	0.468841
#736	no	AT9283 0.5uM	MLN120B 0.5uM	22.2913	0.069189	13.1928	1.58323	29.7641	4.92798	4.54577
#737	no	AT9283 0.5uM	PHT-427 0.5uM	17.3284	0.356477	13.4384	5.27305	29.896	5.10219	5.0783
#738	no	AT9283 0.5uM	BGT226 (NVP-BGT226) 0.5uM	16.873	1.35939	11.8877	5.89232	29.4043	5.94317	5.12144
#739	yes	Ponatinib (AP24534) 0.5uM	Tivozanib (AV-951) 0.5uM	0.282406	0	14.3058	0	30.3358	30.8695	0.757536
#740	no	AT9283 0.5uM	LY 294002 5uM	24.3336	0.0392741	13.3074	0.601552	28.801	5.02643	4.50462
#741	no	AT9283 0.5uM	BMS-536924 0.5uM	8.06954	0.0569645	11.9742	14.6491	28.149	6.75876	6.97173
#742	no	AT9283 0.5uM	DNA-PK Inhibitor II 0.5uM	21.7533	0.113119	13.38	2.16693	29.4247	5.09738	4.69707
#743	no	AT9283 0.5uM	FLT3 Inhibitor (TCS 359) 0.5uM	15.9775	0.640013	13.3029	7.63956	28.6536	4.92748	5.51095
#744	no	AMG-51 0.5uM	Go6976 0.5uM	0.287045	2.63063	14.4543	24.9217	22.9784	7.43433	3.9757
#745	no	AT9283 0.5uM	MLN8054 0.5uM	24.8711	0.415193	12.8033	0.45513	28.5085	5.01391	4.62838
#746	no	ASP-3026 0.5uM	SB 218078 0.5uM	0.348787	0	11.8601	30.4603	24.9901	6.92395	2.20696
#747	no	AT9283 0.5uM	WHI-P154 0.5uM	16.7599	0	13.2637	8.92484	26.6108	5.59899	5.71927
#748	no	JNJ-7706621 0.5uM	Pluripotin 0.5uM	13.2755	0	11.7176	3.21603	27.9437	20.0935	0.727027
#749	no	AT9283 0.5uM	PRP003-073 0.5uM	20.6602	0.300211	13.3593	3.24385	29.6546	5.03338	4.7409
#750	no	AT9283 0.5uM	PQ 401 0.5uM	22.2958	0.243725	13.4128	1.9772	29.3945	5.00772	4.75135
#751	no	JAK3 Inhibitor VI 0.5uM	NVP-TAE684 0.5uM	7.87834	12.2698	9.12398	14.59	27.5654	3.33071	2.32694
#752	no	AG-1296 0.5uM	AT9283 0.5uM	22.9917	0.32419	13.3365	1.67575	29.3519	4.7625	4.69045
#753	no	JNJ-7706621 0.5uM	SB 218078 0.5uM	0.289473	4.12692	8.67913	1.16112	23.1696	37.937	1.79292
#754	no	AT9283 0.5uM	GSK-3b Inhibitor II 0.5uM	15.3775	0	13.2861	8.49821	28.7203	5.51917	5.82282
#755	no	GSK-3b Inhibitor XII (TWS119) 0.5uM	SB 218078 0.5uM	0.303466	0	10.7545	30.9606	23.9127	9.68237	1.6469
#756	no	AT9283 0.5uM	BAY 11-7082 0.5uM	17.1959	0.492487	13.3619	6.10044	29.7552	5.26798	5.28024
#757	no	PKC412 (CGP41251, Midostaurin) 0.5uM	SB 218078 0.5uM	0.30148	3.38	9.40626	14.4383	23.9516	24.4581	1.55602
#758	no	AT9283 0.5uM	GDC-0068 0.5uM	18.6552	0.999261	13.2772	4.45661	29.8425	5.2748	4.98676
#759	no	AT9283 0.5uM	LY2603618 0.5uM	19.7266	0.978231	13.3828	3.56663	29.8458	5.1092	4.92308
#760	no	AT9283 0.5uM	GSK-3 Inhibitor X 0.5uM	3.82675	0	12.3198	21.167	27.6466	5.70371	6.96691
#761	no	AT9283 0.5uM	JNJ-38877605 0.5uM	22.5227	0.0798236	13.4267	2.53009	29.4329	4.91467	4.80432
#762	no	GSK-3 Inhibitor XIII 0.5uM	SB 218078 0.5uM	1.13938	1.99303	11.6502	12.1842	25.0491	24.1843	1.67576
#763	no	AT9283 0.5uM	Hydroxocobalamin (Vitamin B12a) 0.5uM	22.4428	0	13.2113	3.76565	28.5597	5.02971	4.93467
#764	no	AT9283 0.5uM	S-99 0.5uM	16.8794	0	12.8316	10.7049	26.0817	5.68183	5.87352
#765	yes	PKC412 (CGP41251, Midostaurin) 0.5uM	Ponatinib (AP24534) 0.5uM	43.2262	0.265713	8.54726	0	21.8238	1.49736	2.69915
#766	no	Go6976 0.5uM	LY2835219 0.5uM	0.290258	0	12.7874	23.3055	26.6932	9.184	5.81805
#767	no	Danusertib (PHA-739358) 0.5uM	PKC412 (CGP41251, Midostaurin) 0.5uM	7.80748	0.931967	9.92811	14.4554	32.436	9.93567	2.61569
#768	no	AT9283 0.5uM	Wortmannin 0.5uM	22.2427	0.744005	13.2151	3.34127	28.4835	5.14177	5.05149
#769	no	JAK Inhibitor I 0.5uM	SB 218078 0.5uM	9.21365	0.592506	9.4069	0	23.9475	33.3608	1.84539
#770	no	AT9283 0.5uM	PDK1/Akt/Flt Dual Pathway Inhibitor 0.5uM	0.325443	0.139534	10.5432	29.204	18.8888	7.59113	11.7636
#771	no	NCGC00244250-01 0.5uM	SB 218078 0.5uM	0.297713	4.09098	9.71993	0	23.8959	38.6358	1.81679
#772	no	AT9283 0.5uM	FMK (RSK inhibitor Fmk) 0.5uM	25.9135	0.0739724	13.3104	1.07458	28.6665	5.03626	4.52236
#773	no	CHIR-124 (SB19469) 0.5uM	Go6976 0.5uM	0.290269	0	15.7239	26.5662	27.7771	6.58018	1.66996
#774	no	AT9283 0.5uM	Cdk4 Inhibitor II (NSC 625987) 0.5uM	17.7713	0.45608	13.4035	7.54311	28.905	5.06558	5.4802
#775	no	AT9283 0.5uM	EGFR/ErbB2 Inhibitor 0.5uM	26.2485	0	13.6611	1.40158	29.3347	3.37619	4.65481
#776	no	SB 218078 0.5uM	TPCA-1 0.5uM	0.818936	2.47537	9.86579	8.06285	25.1423	30.6251	1.75687
#777	no	Baricitinib (LY3009104, INCB028050) 0.5uM	SB 218078 0.5uM	2.75038	0.99757	9.21036	0.984026	25.8322	37.2073	1.83656
#778	no	AT9283 0.5uM	GSK690693 0.5uM	25.7237	0.0529588	13.3812	0.751592	29.3365	5.06898	4.54506
#779	no	GSK-3 Inhibitor IX 0.5uM	SB 218078 0.5uM	0.295414	0	12.0293	29.143	24.78	10.6301	2.19714
#780	no	Linifanib (ABT-869) 0.5uM	SB 218078 0.5uM	1.42243	0	12.3016	0	24.3747	39.251	1.79778
#781	no	AT9283 0.5uM	GNF-2 0.5uM	22.1204	0.763392	13.3929	3.9262	29.0521	5.10464	4.8865
#782	no	AT9283 0.5uM	KRN 633 0.5uM	21.0007	0	13.0143	6.46746	28.8461	4.62795	5.36608
#783	no	AT9283 0.5uM	MK-1775 0.5uM	11.8774	0	12.9725	13.8851	27.3464	6.65854	6.61592
#784	no	GSK-650394 0.5uM	LY2835219 0.5uM	19.679	0	13.6949	6.49475	34.0587	3.86604	1.57443
#785	no	AT9283 0.5uM	MK-5108 (VX-689) 0.5uM	0.299996	0	10.0298	24.7883	25.6924	6.5074	12.1236
#786	no	Go6976 0.5uM	NVP-TAE684 0.5uM	0.245874	23.0908	7.81742	18.6127	24.0169	2.8997	2.89345
#787	no	AT9283 0.5uM	DNA-PK Inhibitor III 0.5uM	19.6576	0	13.4475	6.36982	29.5228	5.33482	5.27
#788	no	BX-912 0.5uM	SB 218078 0.5uM	1.27128	6.84682	10.7475	0	22.8813	36.0568	1.8081
#789	no	NVP-TAE684 0.5uM	PKR Inhibitor 0.5uM	17.4913	0	9.65032	19.078	25.4678	4.00184	3.98126
#790	no	SB 218078 0.5uM	STO-609 0.5uM	4.0637	1.63484	12.2488	0	25.4697	34.4628	1.82296
#791	no	Foretinib (GSK1363089) 0.5uM	Go6976 0.5uM	0.261461	7.17723	12.0833	3.69867	21.2457	25.6536	9.6297
#792	no	AMG-51 0.5uM	NCGC00263020-01 0.5uM	11.0145	0	27.0752	4.67956	34.7464	0.9494	1.30013
#793	no	AT9283 0.5uM	SU 4312 (DMBI) 0.5uM	24.8337	1.16263	13.4076	1.62587	29.634	4.94093	4.54793
#794	no	AT9283 0.5uM	Milciclib (PHA-848125) 0.5uM	0.33756	0	10.0774	26.2052	23.3302	8.12251	12.102
#795	no	Purvalanol A 0.5uM	SB 218078 0.5uM	2.81901	1.57864	11.857	4.75015	25.6423	31.8008	1.79239
#796	no	Pluripotin 0.5uM	VE-821 (ATR Inhibitor IV) 0.5uM	10.7018	0	17.1416	7.66826	33.7348	10.4164	0.63931
#797	no	PF-3644022 0.5uM	Pluripotin 0.5uM	3.27924	31.9264	13.157	0	26.9178	4.39193	0.644117
#798	no	Aminopurvalanol A 0.5uM	Pluripotin 0.5uM	0.681434	15.8185	13.8483	2.9273	34.5057	11.9667	0.63117
#799	no	AT9283 0.5uM	Dovitinib (TKI-258, CHIR-258) 0.05uM	19.1573	2.91686	13.2703	4.66654	29.7044	5.70352	4.98653
#800	no	Cobimetinib (GDC-0973, RG7420) 0.5uM	SB 218078 0.5uM	0.758006	0	12.3721	27.6412	26.2421	11.9445	1.5305
#801	no	AT9283 0.5uM	SC-68376 0.5uM	26.2123	0	13.4636	1.37646	29.5053	5.73644	4.26725
#802	yes	KRN 633 2uM	Ponatinib (AP24534) 0.5uM	0.282678	0	14.8738	3.29119	29.9172	31.5245	0.786176
#803	no	AMG-Tie2-1 0.5uM	NCGC00263020-01 0.5uM	2.9601	0	15.2969	6.29742	40.5533	8.6111	6.97995
#804	no	Aminopurvalanol A 0.5uM	SB 218078 0.5uM	3.23486	2.3556	10.9386	15.1802	24.7891	22.5192	1.69008
#805	no	NVP-BEZ235 (Dactolisib) 0.5uM	SB 218078 0.5uM	9.66643	1.34011	9.89803	0	26.1028	32.0647	1.76212
#806	no	AT9283 0.5uM	Aurora Kinase Inhibitor III 0.5uM	21.9712	0.359757	13.2769	5.82167	29.3122	5.06805	5.1492
#807	no	Alsterpaullone 2 Cyanoethyl 0.5uM	SB 218078 0.5uM	3.45586	0	12.0307	0.383949	24.1289	39.203	1.78346
#808	no	PF-3644022 0.5uM	SB 218078 0.5uM	13.5926	2.32948	11.5531	0	22.9626	28.7762	1.78341
#809	no	AT9283 0.5uM	ZSTK474 0.5uM	26.0372	0.137886	13.4223	2.06929	29.5077	5.15099	4.70656
#810	yes	Bosutinib 0.5uM	Ponatinib (AP24534) 0.5uM	0.333473	5.41924	10.5374	0	28.1098	35.9733	0.706942
#811	no	PI3Kg Inhibitor (AS-605240) 2uM	Pluripotin 0.5uM	2.60901	29.3243	14.6051	0	29.1899	4.79462	0.631873
#812	no	Milciclib (PHA-848125) 0.5uM	SB 218078 0.5uM	12.0021	0	9.40312	31.5959	23.3088	2.72108	2.14869
#813	no	AT9283 0.5uM	BKM120 (NVP-BKM120, Buparlisib) 0.5uM	27.816	0.671499	12.8793	0.810701	29.7065	4.9253	4.41193
#814	no	GSK-3 Inhibitor X 0.5uM	Pluripotin 0.5uM	9.79398	0	17.8101	13.6529	30.3289	8.90745	0.76365
#815	yes	MK-2461 0.5uM	Ponatinib (AP24534) 0.5uM	0.282188	0	12.5385	0	26.434	41.3297	0.71124
#816	no	Isogranulatimide 0.5uM	SB 218078 0.5uM	6.80632	1.39608	11.4617	0	24.4481	35.4988	1.83334
#817	no	MK-5108 (VX-689) 0.5uM	Pluripotin 0.5uM	0.500049	16.235	15.0403	10.9051	36.2445	2.12187	0.634193
#818	no	Alsterpaullone 2 Cyanoethyl 0.5uM	GSK-650394 0.5uM	15.7738	0	18.4489	9.34322	31.0136	5.54401	1.55849
#819	no	AT9283 0.5uM	SGI-1776 free base 0.5uM	14.9857	4.38591	13.1138	9.89165	28.8978	5.06503	5.79353
#820	yes	Ponatinib (AP24534) 0.5uM	Sunitinib (free base) 0.5uM	50.0026	0	6.79456	0	23.8746	0.788794	0.709512
#821	no	AT9283 0.5uM	MK2a Inhibitor 0.5uM	23.3968	0	13.4447	5.53837	29.5924	5.12136	5.14232
#822	no	Cot inhibitor-2 0.5uM	SB 218078 0.5uM	0.293164	0	12.4042	0	23.249	44.4729	1.84428
#823	no	AT9283 0.5uM	ERK Inhibitor III 0.5uM	22.4522	0	13.4391	7.02269	29.025	5.03115	5.32493
#824	no	Danusertib (PHA-739358) 0.5uM	SU11652 0.5uM	11.1159	6.95492	12.8857	11.1041	33.6197	3.71267	2.99146
#825	no	AR-A014418 0.5uM	Pluripotin 0.5uM	8.34005	0	18.3455	6.34104	34.582	14.2032	0.621163
#826	no	AT9283 0.5uM	PD 174265 0.5uM	9.92273	0.490353	13.251	18.1591	27.5517	5.21393	7.90554
#827	no	Masitinib 2uM	Pluripotin 0.5uM	1.66206	20.1834	13.8993	7.4494	33.089	5.70976	0.637409
#828	no	AMG-51 0.5uM	AT9283 0.5uM	8.10189	0	11.8671	22.619	21.8928	7.42938	10.8234
#829	no	AT9283 0.5uM	Tie2 kinase inhibitor 0.5uM	28.5874	0.922958	12.5842	2.62898	28.8788	4.56538	4.70906
#830	no	AZD5363 0.5uM	SB 218078 0.5uM	1.23787	0.860847	11.195	3.14396	25.9963	38.9342	1.8269
#831	no	GSK-3 INHIBITOR-I 0.5uM	Pluripotin 0.5uM	10.6347	0	18.5584	8.08686	33.0937	12.3555	0.621488
#832	no	AT9283 0.5uM	BMS-2 (Met/Flt-3/VEGFR2 TKI) 0.5uM	23.3152	0	13.1867	7.4176	28.9753	5.03738	5.43951
#833	no	AT9283 0.5uM	Bosutinib 0.05uM	0.482175	0	12.3409	28.9251	29.0961	4.18479	8.37602
#834	no	NCGC00263020-01 0.5uM	PDK1/Akt/Flt Dual Pathway Inhibitor 0.5uM	0.297723	0	23.5523	5.66679	32.083	20.5031	1.45393
#835	no	NVP-BEZ235 (Dactolisib) 0.5uM	Pluripotin 0.5uM	0.998142	26.0127	13.5271	0.704556	38.1117	3.66552	0.598434
#836	yes	NVP-TAE684 0.5uM	Ponatinib (AP24534) 0.5uM	44.1831	4.19209	5.80157	0	26.4807	1.50482	1.46324
#837	no	AT9283 0.5uM	Aurora A Inhibitor I 0.5uM	24.1773	1.41522	13.1958	6.74467	27.8393	4.8841	5.42234
#838	no	AT9283 0.5uM	VX-680 (Tozasertib, MK-0457) 0.5uM	20.5659	2.44564	11.928	1.28576	28.2287	14.7088	4.5895
#839	no	Go6976 0.5uM	SU11652 0.5uM	0.293454	24.8037	11.7686	18.3497	26.0288	1.00759	1.65275
#840	no	SB 218078 0.5uM	Tpl2 Kinase Inhibitor 0.5uM	3.01957	1.04236	12.025	0	23.8963	42.1581	1.84118
#841	no	NVP-TAE684 0.5uM	PKC412 (CGP41251, Midostaurin) 0.5uM	0.280679	24.5229	7.2857	15.432	30.7671	3.17899	2.61235
#842	no	PRT-060318 0.5uM	SB 218078 0.5uM	8.79624	1.09741	11.8845	1.95532	25.3814	33.2255	1.79123
#843	no	AT9283 0.5uM	Dovitinib (TKI-258, CHIR-258) 0.5uM	14.1065	0	11.7073	18.262	26.8874	6.45343	6.92371
#844	no	AT9283 0.5uM	SB505124 0.5uM	28.6977	0	13.4486	1.81015	30.0099	6.28353	4.14412
#845	no	BGT226 (NVP-BGT226) 0.5uM	SB 218078 0.5uM	14.3807	0.30621	11.2	5.45216	25.9592	25.285	1.81404
#846	no	AT9283 0.5uM	Vandetanib 0.5uM	21.9169	2.31732	12.7325	9.1994	28.4521	3.67612	6.18237
#847	no	Palbociclib (PD-0332991) 0.5uM	SB 218078 0.5uM	14.0155	0.884643	11.836	0.463562	25.2391	30.2502	1.84124
#848	no	Pluripotin 0.5uM	STO-609 0.5uM	0.283123	29.3194	17.0783	0	31.5615	5.73764	0.629886
#849	no	BPIQ-I 0.5uM	SB 218078 0.5uM	1.68084	0	12.349	0.368231	24.7249	43.6851	1.82046
#850	no	BAG 956 0.5uM	SB 218078 0.5uM	16.0232	0.513486	11.5749	0	25.5594	29.2362	1.83012
#851	no	Flavopiridol (Alvocidib) 0.5uM	SB 218078 0.5uM	6.32336	0.356693	12.3242	0	24.7192	39.2386	1.83879
#852	yes	PD 173955 Analogue 1 0.5uM	Ponatinib (AP24534) 0.5uM	37.6066	0	13.2552	0	29.9113	2.80133	1.26658
#853	no	Go6976 0.5uM	Isogranulatimide 0.5uM	0.286005	0	16.8019	23.5465	25.7958	5.65208	12.9173
#854	no	NCGC00263020-01 0.5uM	PF-00562271 0.5uM	0.312602	0	18.891	8.17668	39.9516	16.191	1.50092
#855	no	Crizotinib (PF-02341066) 0.5uM	JAK3 Inhibitor VI 0.5uM	17.3002	5.26257	11.6451	0	30.5369	18.231	2.17342
#856	no	AT9283 0.5uM	GSK-3 Inhibitor IX 0.5uM	0.300641	0	12.7481	27.5998	26.7539	7.14272	10.7194
#857	yes	Ponatinib (AP24534) 0.5uM	Vandetanib 0.5uM	0.279948	2.31796	14.4446	0.52283	30.6926	36.2441	0.787081
#858	no	AT9283 0.5uM	CGP 57380 0.5uM	27.8029	0	13.1475	5.80373	28.6259	4.9975	4.99828
#859	no	CC-401 0.5uM	SB 218078 0.5uM	13.2279	1.61384	11.4424	7.10632	25.992	24.3033	1.71196
#860	no	AT9283 0.5uM	Tandutinib 2uM	16.0402	1.43721	13.0488	3.40193	29.6254	17.3278	4.86489
#861	no	Go 6983 0.5uM	SB 218078 0.5uM	6.72717	1.7656	11.7499	3.62925	25.6517	34.5695	1.78753
#862	yes	Ponatinib (AP24534) 0.5uM	Src Kinase Inhibitor I 0.5uM	0.281879	7.92724	14.7567	6.59654	29.2832	26.3378	0.760784
#863	no	PKC412 (CGP41251, Midostaurin) 0.5uM	PKR Inhibitor 0.5uM	1.89178	2.03365	9.81937	31.6655	26.9845	11.0764	2.47842
#864	no	JNJ-7706621 0.5uM	NCGC00263020-01 0.5uM	0.28648	0	15.0437	24.6963	31.9258	12.5241	1.54581
#865	yes	Crenolanib (CP-868596) 0.5uM	Ponatinib (AP24534) 0.5uM	42.4969	0	11.48	0	29.1598	2.37189	0.741356
#866	no	AR-A014418 0.5uM	GSK-650394 0.5uM	9.71207	6.43373	18.8692	6.29655	37.8404	5.56654	1.55925
#867	no	PKCb Inhibitor 0.5uM	Pluripotin 0.5uM	27.1317	0	14.7072	5.90962	33.1245	4.78916	0.622881
#868	no	Indirubin-3-monoxime 0.5uM	SB 218078 0.5uM	1.91832	2.85296	11.6911	13.3834	25.0965	29.688	1.74286
#869	no	Cdk1 Inhibitor (CGP74514A) 0.5uM	SB 218078 0.5uM	2.78083	2.32129	11.9925	5.83499	25.2846	36.4988	1.77704
#870	no	GSK-3b Inhibitor XI 0.5uM	GSK-650394 0.5uM	8.56222	3.15505	18.547	11.8285	37.8665	5.12327	1.52768
#871	no	Apatinib 0.5uM	AT9283 0.5uM	30.6737	0.213983	13.447	2.92041	29.4047	5.10454	4.86227
#872	no	JNJ-28312141 0.5uM	SB 218078 0.5uM	14.63	3.90064	11.0452	0	24.815	30.4971	1.79063
#873	no	GSK-650394 0.5uM	Isogranulatimide 0.5uM	17.2122	4.23661	16.4183	8.32244	34.3412	4.72238	1.56263
#874	no	SB 218078 0.5uM	Tofacitinib 2uM	4.05372	0.536719	9.45259	1.30883	26.2797	43.4537	1.83675
#875	no	AT9283 0.5uM	FR 180204 2uM	27.6869	0	13.0008	6.39056	29.4828	5.69079	4.71412
#876	yes	GSK-1070916 0.5uM	Ponatinib (AP24534) 0.5uM	0.28289	0	11.6407	0.279941	29.4203	44.6081	0.779813
#877	no	SB 218078 0.5uM	WZ4002 0.5uM	6.06391	0	12.164	2.35648	25.5565	39.2657	1.81916
#878	no	AMG-458 0.5uM	AT9283 0.5uM	19.0768	0	13.2952	11.6859	29.5479	7.53266	6.09469
#879	no	SB 218078 0.5uM	Tofacitinib 0.5uM	4.40019	0.0850178	9.39488	0	25.66	45.8561	1.84009
#880	no	GSK-3 Inhibitor IX 0.05uM	Pluripotin 0.5uM	8.6233	3.72472	18.7864	13.2212	34.3142	7.87635	0.730413
#881	no	GSK-3 INHIBITOR-I 0.5uM	GSK-650394 0.5uM	15.1776	0	19.2586	6.34479	37.1638	7.8178	1.56069
#882	no	Roscovitine (Seliciclib, CYC202) 2uM	SB 218078 0.5uM	8.08432	0.835858	12.0609	0	25.8429	38.6579	1.84195
#883	no	PI3Kg Inhibitor (AS-605240) 2uM	SB 218078 0.5uM	21.9112	0	11.5536	0	24.6259	27.6045	1.83853
#884	no	Akt Inhibitor VIII Isozyme Selective Akti-1/2 5uM	AT9283 0.5uM	29.874	0.636303	13.173	5.31954	28.7116	5.00767	5.00536
#885	no	BMS-5 (LIM Kinase Inhibitor I) 0.5uM	SB 218078 0.5uM	1.29036	0.191945	12.3551	0	25.8149	46.2966	1.84102
#886	no	Danusertib (PHA-739358) 0.5uM	PKR Inhibitor 0.5uM	9.38968	0	10.8759	19.9006	26.8365	16.8478	3.94357
#887	no	SB 218078 0.5uM	SU9516 0.5uM	2.05768	3.65629	12.0081	0.528955	25.4164	42.4716	1.81555
#888	no	AT9283 0.5uM	GNF-5837 0.5uM	21.995	3.22981	13.4056	1.63157	29.9337	13.1936	4.61632
#889	no	Aurora A Inhibitor I 0.5uM	SB 218078 0.5uM	6.41718	3.52407	11.4459	4.81602	24.9362	35.1403	1.7877
#890	yes	Pazopanib HCl (GW786034 HCl) 0.5uM	Ponatinib (AP24534) 0.5uM	0.281021	0	14.7657	0.0734174	30.1034	42.0724	0.79229
#891	no	MK-5108 (VX-689) 0.5uM	PKR Inhibitor 0.5uM	11.1574	0	11.2583	18.9192	30.0997	10.4325	6.27267
#892	no	AT9283 0.5uM	PF-3758309 0.5uM	25.777	1.40667	11.7846	11.0967	28.5796	3.05553	6.58146
#893	no	IRAK1/4 Inhibitor 2uM	Pluripotin 0.5uM	0.288894	20.1091	14.2052	8.24029	37.3344	7.69477	0.617001
#894	yes	Ponatinib (AP24534) 0.5uM	Tandutinib 2uM	0.282871	0	13.3862	0.488282	30.8603	42.6941	0.785811
#895	no	JNJ-7706621 0.05uM	SB 218078 0.5uM	4.86753	1.76508	11.7345	0.527784	25.9207	41.8708	1.82803
#896	no	BI-2536 0.5uM	SB 218078 0.5uM	14.4433	0.575967	12.179	0	24.6174	34.9121	1.8334
#897	no	Go6976 0.5uM	NCGC00263020-01 0.5uM	0.284032	18.0053	15.9319	14.4342	26.2248	12.1279	1.60283
#898	no	AG-490 (Tyrphostin B42) 5uM	SB 218078 0.5uM	9.68262	0.643083	11.549	0	24.8677	40.1456	1.84304
#899	no	Pluripotin 0.5uM	SR-3306 0.5uM	0.407039	22.8984	16.8345	9.16396	35.2781	3.53057	0.621782
#900	yes	PDGFR Tyrosine Kinase Inhibitor V 0.5uM	Ponatinib (AP24534) 0.5uM	0.281422	0	14.7443	1.26801	29.3089	42.3098	0.830385
#901	no	AMG-208 0.5uM	SB 218078 0.5uM	11.3821	1.08355	11.4813	1.33307	26.1357	35.5011	1.8419
#902	no	IRAK1/4 Inhibitor 0.5uM	Pluripotin 0.5uM	0.289718	21.4304	14.9922	7.36302	38.8376	5.33315	0.624994
#903	no	AT9283 0.5uM	Met Kinase Inhibitor (SU11274) 0.5uM	17.0525	2.67666	11.794	0	26.6322	27.0368	3.7334
#904	no	PF-3758309 0.5uM	SB 218078 0.5uM	14.9184	3.89557	11.4416	12.9863	25.7816	18.1828	1.72718
#905	no	LDK378 0.5uM	Pluripotin 0.5uM	0.832491	32.078	16.6117	0	34.428	4.39683	0.589659
#906	no	Go6976 0.5uM	PKCb Inhibitor 0.5uM	0.286884	0	14.2958	25.1622	30.9841	7.30832	10.9678
#907	no	GSK-650394 0.5uM	PKR Inhibitor 0.5uM	26.1913	7.15994	10.2658	12.2854	27.4519	4.2682	1.38852
#908	no	Crenolanib (CP-868596) 0.5uM	SB 218078 0.5uM	5.54289	2.50236	11.9439	1.84687	25.8608	39.7847	1.80144
#909	no	Aloisine A (RP107) 0.5uM	SB 218078 0.5uM	2.09918	2.97948	11.486	7.77238	25.8185	37.4796	1.7621
#910	no	AT9283 0.5uM	c-Met/RON Dual Kinase Inhibitor 0.5uM	13.7137	0	13.2788	21.2855	29.092	3.79279	8.25212
#911	no	Go6976 0.5uM	PF-00562271 0.5uM	0.283916	13.3604	13.3897	18.2618	27.2577	8.44237	8.50613
#912	no	AT9283 0.5uM	Pazopanib HCl (GW786034 HCl) 0.5uM	26.1565	0	13.0454	11.4727	28.8534	3.78484	6.33304
#913	no	AG 1478 0.5uM	SB 218078 0.5uM	7.88513	0	12.1038	7.43357	24.7029	36.1956	1.74441
#914	yes	BMS-754807 0.5uM	Ponatinib (AP24534) 0.5uM	8.20304	0	15.1981	0	29.6988	36.089	0.943334
#915	no	JAK Inhibitor I 0.05uM	SB 218078 0.5uM	9.60247	0.945029	10.2923	0.747618	25.9429	40.7745	1.8332
#916	no	Bosutinib 0.5uM	SB 218078 0.5uM	18.7293	0	11.6587	25.5242	21.1405	11.0448	2.07514
#917	no	SB 218078 0.5uM	TCS ERK 11e (ERK Inhibitor VIII, VX-11e) 0.5uM	12.2952	1.01158	12.3553	0	25.5579	37.1354	1.84198
#918	no	SB 218078 0.5uM	SR-3306 0.5uM	10.2984	0.172982	11.8857	0	25.6938	40.3707	1.84258
#919	no	AT9283 0.5uM	BMS-3 0.5uM	36.2723	0.425548	13.3614	1.04368	29.1829	5.35345	4.64484
#920	no	BI-D1870 0.5uM	SB 218078 0.5uM	20.7596	0.758817	12.0855	0	24.1189	30.7313	1.83925
#921	no	JNK Inhibitor II (SP6) 0.5uM	SB 218078 0.5uM	11.3432	1.41984	11.7628	0.704241	23.5847	39.6702	1.82062
#922	no	Cdk1/5 Inhibitor (NSC 693868) 0.5uM	SB 218078 0.5uM	7.78319	0.810503	12.1869	0	25.2583	42.4447	1.83064
#923	no	PHA-690509 0.5uM	SB 218078 0.5uM	7.34329	1.22889	12.2467	0	25.8808	41.7921	1.84252
#924	no	AT9283 0.5uM	VEGFR Tyrosine Kinase Inhibitor II 0.5uM	13.6265	0	13.3862	20.5582	29.036	5.79595	7.93912
#925	no	MK-5108 (VX-689) 0.5uM	SU11652 0.5uM	22.2433	5.11847	13.0385	12.6226	32.38	2.62437	2.35179
#926	yes	Ponatinib (AP24534) 0.5uM	SU6656 0.5uM	0.351828	0	12.9189	0	28.9472	47.3942	0.773529
#927	no	Casein Kinase II Inhibitor III (TBCA) 0.5uM	SB 218078 0.5uM	9.20492	1.16712	11.7066	0	25.0062	41.5579	1.84261
#928	no	Pim-1 Inhibitor 2 0.5uM	Pluripotin 0.5uM	0.308761	26.0038	14.1462	10.5474	33.9829	4.90344	0.620358
#929	no	AG 9 (Tyrphostin A1) 0.5uM	SB 218078 0.5uM	10.2116	1.15198	12.1745	0	25.7589	39.4052	1.83645
#930	no	Crizotinib (PF-02341066) 0.5uM	NCGC00263020-01 0.5uM	0.293473	30.8002	22.4709	0	35.4885	0	1.55989
#931	no	Flavopiridol (Alvocidib) 0.5uM	Pluripotin 0.5uM	0.282885	30.4564	15.4883	0	31.9615	11.8394	0.619883
#932	no	JAK3 Inhibitor VI 0.5uM	LY2784544 0.5uM	0.859363	17.1923	7.77125	17.8039	35.4205	9.37879	2.25304
#933	no	AT9283 0.5uM	PDGFR Tyrosine Kinase Inhibitor IV 0.5uM	15.9369	0	13.1586	18.3032	29.3058	6.38323	7.64951
#934	no	Doramapimod (BIRB 796, p38 MAP Kinase Inhibitor X) 0.5uM	NCGC00263020-01 0.5uM	17.0748	0	26.5509	0	39.9354	6.48905	0.721772
#935	no	Go6976 0.5uM	MK-2461 0.5uM	0.286637	28.953	13.2694	14.1361	27.2026	3.30029	3.72635
#936	no	GSK-650394 0.5uM	Indirubin Derivative E804 0.5uM	1.54851	15.544	13.4551	25.4745	29.3458	4.51935	1.0908
#937	no	AMG-51 0.5uM	GSK-650394 0.5uM	3.09711	31.6082	16.6724	3.9128	31.3104	3.52805	0.893773
#938	no	SB 218078 0.5uM	VX-680 (Tozasertib, MK-0457) 0.5uM	10.1722	2.95875	8.97444	0	22.906	44.1713	1.84165
#939	no	Go6976 0.05uM	JAK3 Inhibitor VI 0.5uM	8.37356	7.58933	10.5104	20.442	32.7349	9.46914	1.93994
#940	no	Pluripotin 0.5uM	Tepotinib (EMD 1214063) 0.5uM	0.8324	20.7217	18.7215	5.17831	39.4406	5.56682	0.619521
#941	no	NVP-TAE684 0.5uM	SU11652 0.5uM	1.23825	27.9894	10.4893	14.6688	30.8069	3.03197	3.08165
#942	no	Rho Kinase Inhibitor IV 2uM	SB 218078 0.5uM	11.2584	2.14116	11.8893	1.1004	25.382	37.7904	1.79417
#943	no	JAK3 Inhibitor VI 0.5uM	Pluripotin 0.5uM	48.2921	12.6589	6.37492	0	19.0723	4.25351	0.736507
#944	no	Pluripotin 0.5uM	Wortmannin 2uM	1.01553	31.1752	17.6635	0	36.6449	4.27548	0.618082
#945	no	AV 412 0.5uM	SB 218078 0.5uM	8.42651	0	12.4712	0	24.5813	44.179	1.83479
#946	no	GSK-650394 0.5uM	PF-00562271 0.5uM	4.71492	31.352	14.1544	0.678418	33.649	5.49905	1.48174
#947	no	GSK-3 Inhibitor X 0.5uM	SB 218078 0.5uM	4.09847	0	12.3264	24.249	25.8778	23.3604	1.73412
#948	no	BI-2536 0.5uM	Pluripotin 0.5uM	0.360308	30.2374	15.0604	0	33.9978	11.3723	0.62023
#949	no	Go6976 0.05uM	MK-5108 (VX-689) 0.5uM	0.283162	12.2905	9.39841	14.6987	37.6958	10.4908	6.85281
#950	no	LDN-193189 0.5uM	SB 218078 0.5uM	5.17076	1.36418	11.8682	19.0389	26.1317	26.6188	1.63552
#951	no	ASP-3026 0.5uM	AT9283 0.5uM	0.410953	0	13.309	29.5184	26.1352	10.4358	12.1532
#952	no	SB 218078 0.5uM	Y-39983 dihydrochloride 0.5uM	13.2722	0.806923	11.6065	4.12175	26.1417	34.2163	1.80786
#953	no	AT9283 0.5uM	Imatinib (Gleevec) 2uM	35.463	0.436564	13.1866	3.54496	29.3133	5.10968	4.96325
#954	no	Cdk4 Inhibitor 0.5uM	SB 218078 0.5uM	8.87439	0.709121	11.7419	0.355896	24.8229	43.73	1.8265
#955	no	Compound 52 (NG 52) 0.5uM	SB 218078 0.5uM	8.45521	0	11.6874	1.80484	25.0873	43.3799	1.82636
#956	yes	Gefitinib 2uM	Ponatinib (AP24534) 0.5uM	0.28063	16.9548	12.2802	0	28.5831	33.2846	0.87777
#957	no	Akt-I-1,2 0.5uM	SB 218078 0.5uM	14.846	0.375485	12.275	0.65163	26.0162	36.31	1.84178
#958	no	Aloisine (RP106) 0.5uM	SB 218078 0.5uM	3.52698	2.6038	11.7599	9.04563	25.9225	37.7091	1.76888
#959	no	Ro-32-0432 hydrochloride 0.5uM	SB 218078 0.5uM	9.42239	0.598057	12.3766	0	26.2158	41.9127	1.8428
#960	no	Cot inhibitor-2 0.5uM	NCGC00263020-01 0.5uM	0.288895	0	31.586	0	45.2498	13.6811	1.60297
#961	no	CHIR-124 (SB19469) 0.5uM	SB 218078 0.5uM	13.1898	1.06632	11.4924	4.57316	25.7048	34.7595	1.69268
#962	no	AT9283 0.5uM	GSK-1070916 0.5uM	28.5624	0	10.9761	6.05591	26.8407	15.1115	4.96032
#963	no	PD98059 5uM	SB 218078 0.5uM	9.13446	0.386998	12.1995	0	25.1128	43.9099	1.83567
#964	no	EGFR/ErbB2/ErbB4 Inhibitor 0.5uM	SB 218078 0.5uM	11.7348	0	12.6876	0	25.9625	40.3806	1.842
#965	no	Foretinib (GSK1363089) 0.5uM	GSK-650394 0.5uM	3.62324	28.6877	15.1775	0	29.9145	14.0129	1.20807
#966	yes	AP26113 0.5uM	Ponatinib (AP24534) 0.5uM	45.4209	11.5762	5.6969	0	26.7196	2.50889	0.717333
#967	no	AZD3463 0.5uM	PKR Inhibitor 0.5uM	15.3331	0	8.92728	19.2961	24.8213	20.5846	3.72193
#968	no	CP 724,714 0.5uM	SB 218078 0.5uM	9.27356	0	12.6572	0	26.1524	42.7736	1.84289
#969	no	SB 202474 0.5uM	SB 218078 0.5uM	9.46305	1.00975	12.3907	0	26.1614	41.8429	1.84292
#970	no	Compound 56 0.5uM	SB 218078 0.5uM	1.64192	0	12.4337	4.87183	24.5978	47.3653	1.81022
#971	no	JAK3 Inhibitor VI 0.5uM	PF-00562271 0.5uM	25.0036	1.04342	11.2275	8.36514	35.0743	9.97729	2.20894
#972	no	Alsterpaullone 0.5uM	SB 218078 0.5uM	8.18135	0	11.8655	1.56282	25.2834	44.3559	1.78566
#973	no	Dinaciclib (SCH727965) 0.5uM	SB 218078 0.5uM	9.30588	0	12.2853	0	25.4675	44.1421	1.84346
#974	no	Roscovitine (Seliciclib, CYC202) 0.5uM	SB 218078 0.5uM	8.91181	1.24067	12.2246	0	25.8292	43.0403	1.84493
#975	no	Cdk1 Inhibitor 0.5uM	SB 218078 0.5uM	11.0693	0.987879	12.2329	0	25.514	41.457	1.8429
#976	no	PKCb Inhibitor 0.5uM	SB 218078 0.5uM	11.6828	0	11.566	0	25.9241	42.1331	1.83054
#977	no	Go6976 0.5uM	GSK-650394 0.5uM	0.282271	46.5013	10.3647	6.71845	23.982	3.80561	1.48546
#978	no	ROCK Inhibitor Y-27632 0.5uM	SB 218078 0.5uM	10.2287	1.30216	12.324	1.66019	26.0878	39.7872	1.82025
#979	no	Mubritinib (TAK 165) 0.5uM	SB 218078 0.5uM	9.16579	2.05256	12.2049	0	25.714	42.2467	1.83781
#980	no	Aloisine (RP106) 0.5uM	Pluripotin 0.5uM	0.482675	29.0716	16.8998	6.25365	35.8974	3.99771	0.63267
#981	no	Filgotinib (GLPG0634) 0.5uM	SB 218078 0.5uM	11.1065	1.14493	10.7096	0.512113	26.2691	41.6931	1.84183
#982	yes	LY 333531 mesylate (Ruboxistaurin) 0.5uM	Ponatinib (AP24534) 0.5uM	3.55277	0.554968	12.548	0	28.2757	47.6093	0.809863
#983	no	AG 112 (Tyrphostin A48) 0.5uM	SB 218078 0.5uM	10.6234	0.622336	12.4034	0.0326321	26.0845	41.747	1.83785
#984	no	c-Met/RON Dual Kinase Inhibitor 0.5uM	NCGC00263020-01 0.5uM	3.32969	0	31.1917	10.816	46.5766	0.180036	1.48766
#985	no	AT9283 0.5uM	Motesanib Diphosphate 0.5uM	34.1578	0.092283	13.36	6.06262	29.262	5.25813	5.40233
#986	no	MK-8776 (SCH 900776) 0.5uM	SB 218078 0.5uM	11.5799	1.36629	12.3166	1.07574	26.4713	38.984	1.83798
#987	no	SB 218078 0.5uM	Tandutinib 2uM	9.02044	2.99393	12.1329	2.97182	26.2609	38.5508	1.82863
#988	no	MGCD-265 0.5uM	SB 218078 0.5uM	11.2636	0	9.39668	12.0959	20.1728	38.6273	2.2185
#989	no	Masitinib 0.5uM	SB 218078 0.5uM	1.11603	0	12.2489	28.9973	25.8689	23.2236	2.32209
#990	no	Rapamycin (Sirolimus) 0.5uM	SB 218078 0.5uM	10.3346	0.719084	12.3231	0.0685761	26.1917	42.3632	1.84356
#991	no	Aloisine A (RP107) 0.5uM	Pluripotin 0.5uM	1.32268	29.0364	14.9403	7.57507	36.5281	3.86624	0.630417
#992	no	MNS (3,4-Methylenedioxy-B-nitrostyrene, MDBN) 0.5uM	SB 218078 0.5uM	10.4589	0.836944	12.4124	0	26.0264	42.3517	1.84298
#993	no	Go 6983 0.5uM	Pluripotin 0.5uM	30.5033	0	15	10.8992	32.693	4.19822	0.65525
#994	no	EGFR Inhibitor 0.5uM	SB 218078 0.5uM	10.9233	0	12.3693	0.418988	26.2364	42.2134	1.84345
#995	no	GSK-3 Inhibitor XIII 0.5uM	GSK-650394 0.5uM	1.42576	15.7186	18.1267	17.939	34.7931	4.61132	1.43862
#996	no	Go 6983 0.5uM	Go6976 0.5uM	0.285815	2.11425	14.0918	21.6375	30.1849	7.97544	17.7652
#997	no	Go6976 0.5uM	JNJ-7706621 0.5uM	0.285627	10.9366	11.6859	25.107	27.5489	6.60579	11.9243
#998	no	Alsterpaullone 2 Cyanoethyl 0.5uM	Go6976 0.5uM	0.286099	0	16.5632	29.1844	25.2261	6.49365	16.5377
#999	no	GSK-3 Inhibitor IX 0.5uM	GSK-650394 0.5uM	1.76999	0	18.3004	33.6521	33.9876	5.40657	1.18125
#1000	no	PKC412 (CGP41251, Midostaurin) 0.05uM	SB 218078 0.5uM	9.75291	1.74394	12.1216	1.81614	26.3289	40.8383	1.81212
#1001	no	Bohemine 0.5uM	SB 218078 0.5uM	8.62598	1.59367	12.239	5.01457	25.4927	39.7069	1.79368
#1002	no	Axitinib 0.5uM	Go6976 0.5uM	0.286005	34.9612	15.3191	4.2474	29.5175	6.83082	3.34232
#1003	no	AG-490 (Tyrphostin B42) 0.5uM	SB 218078 0.5uM	11.0281	1.26394	12.1824	1.03051	26.0433	41.142	1.82992
#1004	no	Go 6983 0.5uM	GSK-650394 0.5uM	11.9891	14.7373	18.371	6.70067	36.4776	4.71412	1.54378
#1005	no	Pluripotin 0.5uM	Purvalanol A 0.5uM	0.294952	19.0364	16.3576	8.89756	37.5889	11.7404	0.618708
#1006	no	SB 218078 0.5uM	VEGFR2 Kinase Inhibitor II 0.5uM	7.27845	5.02059	12.2694	3.96385	25.8225	38.4506	1.7708
#1007	no	Flt3 Inhibitor III 0.5uM	SB 218078 0.5uM	9.27191	1.65905	12.3687	9.50944	25.2864	34.79	1.75238
#1008	no	NCGC00244250-01 0.5uM	NCGC00263020-01 0.5uM	0.288127	0	18.7943	24.294	37.5294	12.2822	1.54705
#1009	no	GSK-650394 0.5uM	SU11652 0.5uM	1.03562	35.1679	11.8087	17.1401	27.8469	0.497542	1.31783
#1010	no	SB 218078 0.5uM	Tandutinib 0.5uM	10.8952	0.560418	12.3179	0	26.0895	43.1413	1.84385
#1011	no	Lapatinib 0.5uM	SB 218078 0.5uM	11.3307	0	12.4831	1.07248	25.8404	42.3835	1.8425
#1012	no	SB 218078 0.5uM	WHI-P154 0.5uM	5.05175	0	12.2109	4.70635	24.275	46.9111	1.81705
#1013	no	AT9283 0.5uM	GSK-3b Inhibitor XII (TWS119) 0.5uM	8.28787	0	12.161	29.5461	27.524	7.38032	10.0733
#1014	no	IMD 0354 0.5uM	SB 218078 0.5uM	10.9826	1.05912	12.2885	0.741944	26.2973	41.8173	1.84243
#1015	no	JNJ-7706621 0.5uM	SU11652 0.5uM	0.299673	14.4053	10.0016	33.258	34.4817	0.950086	1.70895
#1016	no	AG-1024 2uM	SB 218078 0.5uM	11.1215	1.21468	12.2749	1.5137	26.1936	41.0802	1.84243
#1017	no	SB 218078 0.5uM	SKI II 0.5uM	10.3735	0.987659	12.421	0.0255721	26.3891	43.2495	1.84382
#1018	no	Emodin (Archin, Frangulic Acid) 0.5uM	SB 218078 0.5uM	11.5898	1.60979	12.0767	3.64675	26.3199	38.2375	1.81811
#1019	no	Erlotinib HCl 0.5uM	SB 218078 0.5uM	11.896	0	12.2255	0	24.7497	44.6225	1.84345
#1020	no	AR-A014418 0.5uM	SB 218078 0.5uM	14.9889	0.578031	12.0741	0.72883	25.4169	39.7988	1.82802
#1021	no	CP-673,451 0.5uM	SB 218078 0.5uM	4.8387	2.45985	12.1278	7.80387	26.0964	40.3939	1.73572
#1022	no	BX-912 0.5uM	Go6976 0.5uM	0.285233	36.2938	15.5039	9.23773	24.8573	7.23489	2.10493
#1023	no	GSK-650394 0.5uM	JNK Inhibitor V 0.5uM	18.3114	0	17.3892	8.92451	37.8619	11.502	1.53864
#1024	no	IC-87114 0.5uM	SB 218078 0.5uM	11.9843	1.08806	12.2639	0	26.1294	42.2289	1.84222
#1025	no	AT9283 0.5uM	MGCD-265 0.5uM	13.6276	0	11.8205	24.4348	24.331	10.3572	10.9742
#1026	no	SB 218078 0.5uM	Tepotinib (EMD 1214063) 0.5uM	12.4868	0.781443	12.3421	1.059	26.2101	40.8764	1.84317
#1027	no	Cdk2 Inhibitor III (CVT-313) 0.5uM	SB 218078 0.5uM	11.8381	0.0930418	12.1151	0	25.6561	44.0596	1.84379
#1028	no	Ku-0060648 0.5uM	SB 218078 0.5uM	13.5006	0.906789	12.2313	0.211993	26.0499	40.8679	1.84171
#1029	no	SB 218078 0.5uM	VEGFR2 Kinase Inhibitor III 0.5uM	15.376	3.59564	11.813	2.36336	25.255	35.4272	1.79035
#1030	no	SAR245409 (XL765) 0.5uM	SB 218078 0.5uM	12.0168	0.972246	12.3688	0.477074	26.1235	41.9815	1.84302
#1031	no	Go6976 0.5uM	GSK-3 INHIBITOR-I 0.5uM	0.287042	0	17.475	25.6672	30.1466	7.15289	15.0681
#1032	no	Rho Kinase Inhibitor IV 0.5uM	SB 218078 0.5uM	12.5143	1.18337	12.4075	0.155754	26.2269	41.5287	1.83986
#1033	no	Akt Inhibitor VIII Isozyme Selective Akti-1/2 0.5uM	SB 218078 0.5uM	12.2371	0.451797	12.3061	0.377054	26.0456	42.6106	1.84329
#1034	no	GSK-3 INHIBITOR-I 0.5uM	SB 218078 0.5uM	12.9636	0	12.296	0	25.7271	43.0533	1.84232
#1035	no	NCGC00371288-02 0.5uM	SB 218078 0.5uM	11.961	1.1609	12.2498	1.56884	25.5394	41.6286	1.8346
#1036	no	CAL-101 (Idelalisib, GS-1101) 0.5uM	SB 218078 0.5uM	12.7374	0.94414	12.3767	1.12908	26.5376	40.6374	1.84269
#1037	no	AT7867 0.5uM	SB 218078 0.5uM	11.5278	1.12806	12.0051	1.95878	26.0225	41.7871	1.82679
#1038	no	OSI-906 (Linsitinib) 0.5uM	SB 218078 0.5uM	12.4443	0.270306	12.3577	0.00228378	25.9502	43.4107	1.84127
#1039	no	SB 218078 0.5uM	VEGFR2 Kinase Inhibitor IV 0.5uM	11.0813	2.84215	12.0207	7.6265	25.6055	35.3334	1.76732
#1040	no	Indirubin Derivative E804 0.05uM	SB 218078 0.5uM	15.1852	0.837009	12.1737	0	25.6763	40.5695	1.84203
#1041	no	GSK2334470 0.5uM	SB 218078 0.5uM	12.9719	1.11621	12.374	0	26.0956	41.9292	1.8449
#1042	no	AT9283 0.5uM	Pazopanib 0.5uM	20.0558	0	12.5821	21.4265	29.3435	4.81976	8.112
#1043	no	GW2580 0.5uM	SB 218078 0.5uM	13.8988	1.28843	12.3118	0.238165	25.9664	40.8464	1.8427
#1044	no	Go6976 0.05uM	PKR Inhibitor 0.5uM	10.1534	3.83208	10.6557	28.2423	29.7742	11.3974	2.34118
#1045	no	Go6976 0.5uM	Sunitinib (free base) 0.5uM	0.300094	37.3548	12.5582	13.2842	26.1666	4.79999	1.98241
#1046	no	SB 218078 0.5uM	TG003 0.5uM	17.8608	0.325469	11.3244	1.2262	25.7313	38.2486	1.84199
#1047	no	NVP-BVU972 0.5uM	SB 218078 0.5uM	13.5676	0.695427	12.1646	2.27564	26.2453	39.8072	1.83463
#1048	no	AT9283 0.5uM	PI-103 5uM	44.1489	0.441828	12.7528	1.06959	29.0479	4.74325	4.5054
#1049	no	Bisindolylmaleimide IV 0.5uM	SB 218078 0.5uM	8.91291	3.76657	12.2453	5.05875	25.3661	39.5855	1.77948
#1050	no	Compound 52 (NG 52) 0.5uM	Pluripotin 0.5uM	0.396657	23.0111	15.084	10.1456	37.9094	9.54166	0.626392
#1051	no	AT9283 0.5uM	PF-477736 0.5uM	54.9316	2.69207	10.6075	0	22.3167	3.00557	3.21176
#1052	no	Alsterpaullone 2 Cyanoethyl 0.5uM	Pluripotin 0.5uM	27.5256	0	16.5962	12.5724	27.2995	12.0958	0.722632
#1053	no	SB 218078 0.5uM	VEGFR2 Kinase Inhibitor I 0.5uM	12.8783	2.79174	12.4496	1.73369	25.8859	39.3631	1.81434
#1054	no	7307-50-7 0.5uM	SB 218078 0.5uM	13.3947	1.15802	12.3671	0.908861	26.3248	41.0574	1.84271
#1055	no	Rho Kinase Inhibitor III Rockout 0.5uM	SB 218078 0.5uM	12.6639	1.02853	12.4448	0.74054	26.4136	41.9254	1.84325
#1056	no	GSK1904529A 0.5uM	SB 218078 0.5uM	14.4585	1.09934	12.3638	0	26.0121	41.2894	1.84263
#1057	no	Erlotinib HCl 2uM	SB 218078 0.5uM	10.4763	0	12.3196	1.23547	24.4361	46.8047	1.80908
#1058	no	Mubritinib (TAK 165) 5uM	SB 218078 0.5uM	12.389	0.598842	12.1946	0.311146	26.4295	43.4095	1.84449
#1059	no	JAK3 Inhibitor VI 0.5uM	PKC412 (CGP41251, Midostaurin) 0.5uM	0.312668	12.3501	9.72148	31.434	32.8318	8.61049	1.92512
#1060	no	AT9283 0.5uM	PKR Inhibitor (Negative Control) 0.5uM	34.6176	0	12.3668	11.5921	26.9697	5.5219	6.11855
#1061	no	S-99 0.5uM	SB 218078 0.5uM	13.7298	1.21555	12.041	9.97601	22.9181	35.6397	1.74964
#1062	yes	Bosutinib 0.05uM	Ponatinib (AP24534) 0.5uM	0.280917	0.909966	14.441	0.0729243	30.9118	49.8914	0.763594
#1063	no	GSK-3b Inhibitor XI 0.5uM	SB 218078 0.5uM	10.6713	2.28806	12.3683	6.90986	25.8462	37.5082	1.77888
#1064	no	Arry-380 0.5uM	SB 218078 0.5uM	11.0494	0	12.4485	2.08064	25.552	44.4522	1.83867
#1065	no	Chk2 Inhibitor II 2uM	Pluripotin 0.5uM	3.6306	31.5619	17.7395	0.110031	32.6046	11.147	0.656122
#1066	no	Flt3 Inhibitor II 0.5uM	SB 218078 0.5uM	10.6414	2.30451	12.2489	8.65813	25.4679	36.4685	1.76858
#1067	no	BYL719 0.5uM	SB 218078 0.5uM	14.3353	0.803927	12.1756	0.796385	26.222	41.3816	1.84379
#1068	no	Danusertib (PHA-739358) 0.5uM	Go6976 0.05uM	0.29369	8.17915	11.1665	23.8501	37.122	12.5896	4.42327
#1069	no	SB 218078 0.5uM	TGFb RI Kinase Inhibitor (LY364947, HTS 466284) 0.5uM	10.6976	0.915927	12.3626	2.38409	25.9919	43.4686	1.81467
#1070	no	GW441756 0.5uM	SB 218078 0.5uM	12.8307	3.1114	12.2127	1.52996	26.004	40.1325	1.83524
#1071	no	GSK-3b Inhibitor I (TDZD-8) 0.5uM	SB 218078 0.5uM	15.2701	1.1467	11.9936	0.226506	25.813	41.3711	1.84275
#1072	no	IC261 0.5uM	SB 218078 0.5uM	11.1815	1.61663	12.103	3.91078	26.2548	40.7937	1.81953
#1073	no	JNK Inhibitor IX 5uM	SB 218078 0.5uM	14.0507	0.97439	12.1968	0.667929	26.1927	41.7608	1.84233
#1074	no	HA-1077 Dihydrochloride (Fasudil) 0.5uM	SB 218078 0.5uM	10.2771	1.3983	12.276	10.5526	25.6319	35.864	1.71881
#1075	no	SB 218078 0.5uM	TSU-68 (SU6668, Orantinib) 0.5uM	15.2533	4.9496	12.1293	0	25.2533	38.4229	1.80421
#1076	no	c-FMS¬†inhibitor 0.5uM	SB 218078 0.5uM	12.9495	1.19537	12.0935	1.10739	26.228	42.4323	1.84039
#1077	no	Allitinib (AST1306) 0.5uM	SB 218078 0.5uM	13.605	0	12.556	1.11126	26.2983	42.4728	1.84327
#1078	no	Quizartinib HCl (AC-220) 0.5uM	SB 218078 0.5uM	12.4208	0	12.3566	0	25.6156	45.6758	1.84365
#1079	no	PDGFR Tyrosine Kinase Inhibitor II 0.5uM	SB 218078 0.5uM	15.753	0.827063	12.3313	0.967675	26.219	39.9864	1.8336
#1080	no	AG-1296 0.5uM	SB 218078 0.5uM	15.849	1.42036	11.8553	0.491369	25.8087	40.6582	1.83907
#1081	no	PI3Kg Inhibitor (AS-605240) 0.5uM	Pluripotin 0.5uM	4.62739	31.8971	16.1086	2.00275	37.5558	5.10653	0.630399
#1082	no	Danusertib (PHA-739358) 0.5uM	NCGC00263020-01 0.5uM	0.581779	4.55933	21.2867	10.1414	35.7507	22.7714	2.92309
#1083	no	AZD7545 0.5uM	SB 218078 0.5uM	13.8471	0.170917	12.1774	0	25.9091	44.1688	1.8433
#1084	no	GF109203X 0.5uM	SB 218078 0.5uM	12.2498	0.110506	11.8998	3.80468	25.8867	42.3518	1.81418
#1085	no	AT9283 0.5uM	RAF265 (CHIR-265) 0.5uM	45.9175	0.43733	13.292	0.0508512	28.9932	5.0617	4.44014
#1086	no	Axitinib 0.5uM	SB 218078 0.5uM	9.92835	7.11887	10.5462	0	24.5949	44.1981	1.82079
#1087	no	GSK2126458 (GSK458) 0.5uM	SB 218078 0.5uM	13.5491	0.0819037	12.3046	0	25.5078	44.9275	1.84276
#1088	no	CGK 733 0.5uM	SB 218078 0.5uM	12.7951	1.16748	12.2869	1.38972	26.3382	42.4302	1.84306
#1089	no	KX2-391 0.5uM	SB 218078 0.5uM	12.9744	0.924938	12.378	1.33899	26.4683	42.4131	1.84307
#1090	no	Amuvatinib (MP-470) 0.5uM	SB 218078 0.5uM	14.4286	1.01052	12.3521	0.288127	25.9039	42.5158	1.84231
#1091	no	Akt Inhibitor IV 0.5uM	SB 218078 0.5uM	11.3945	0.997212	12.1923	1.00667	25.9328	45.0101	1.83375
#1092	no	SB 218078 0.5uM	TGFb RI Inhibitor III 0.5uM	11.6214	0	12.2011	0	25.4862	47.2295	1.8368
#1093	no	BMS-3 0.5uM	SB 218078 0.5uM	13.3263	3.78023	12.0346	0	25.7966	41.6014	1.84209
#1094	no	Cdk4 Inhibitor III (Ryuvidine) 0.5uM	SB 218078 0.5uM	8.82979	1.45297	12.1755	4.70454	24.9206	44.5051	1.80328
#1095	no	NCGC00263020-01 0.5uM	Tpl2 Kinase Inhibitor 0.5uM	0.288713	0	28.9018	14.8566	43.1833	9.60055	1.56677
#1096	no	AS-604850 5uM	SB 218078 0.5uM	13.4777	1.15009	12.2706	1.21994	26.3281	42.132	1.84235
#1097	no	AT9283 0.5uM	Cobimetinib (GDC-0973, RG7420) 0.5uM	0.98111	0	13.3555	35.011	29.6724	7.89121	11.5651
#1098	no	GSK-650394 0.5uM	Kenpaullone 0.5uM	18.5661	0	19.1936	10.5815	38.5298	10.0449	1.56905
#1099	no	ITD 1 0.5uM	SB 218078 0.5uM	13.1573	0.999805	12.3553	1.30836	26.5347	42.369	1.84272
#1100	no	AZD8055 0.5uM	SB 218078 0.5uM	12.1924	1.13057	12.345	3.83803	26.2426	41.0075	1.81793
#1101	no	Indirubin Derivative E804 0.05uM	Pluripotin 0.5uM	3.81565	17.8876	17.8092	12.7079	34.448	11.2918	0.635928
#1102	no	AG-1024 2uM	Pluripotin 0.5uM	1.68604	31.7452	18.4076	3.55849	37.9288	4.64794	0.624092
#1103	no	Pluripotin 0.5uM	TCS ERK 11e (ERK Inhibitor VIII, VX-11e) 0.5uM	0.292237	31.7606	17.4096	0	34.866	13.6752	0.622946
#1104	no	GSK-3 Inhibitor IX 0.05uM	SB 218078 0.5uM	8.94591	0.619108	12.3158	11.208	26.2645	37.5742	1.75613
#1105	no	Foretinib (GSK1363089) 0.5uM	JAK3 Inhibitor VI 0.5uM	55.9901	0	12.0984	0	24.2298	0	6.3701
#1106	no	Cdk4 Inhibitor II (NSC 625987) 0.5uM	SB 218078 0.5uM	11.4642	1.92138	12.3772	6.33941	25.5894	39.2241	1.78393
#1107	no	AT9283 0.5uM	CHEMBL2336015 0.5uM	23.666	0	12.5766	18.9122	28.9761	5.90249	8.71106
#1108	no	Enzastaurin (LY317615) 0.5uM	SB 218078 0.5uM	15.0837	0.0896745	12.2434	5.05199	26.268	38.2043	1.80731
#1109	no	AR-A014418 0.5uM	Go6976 0.5uM	0.287	0	17.3635	25.5553	30.5733	7.26489	17.711
#1110	no	Go6976 0.5uM	KW-2449 0.5uM	0.285218	42.7374	11.454	8.33501	25.4273	8.55352	2.06272
#1111	no	LY 333531 mesylate (Ruboxistaurin) 0.5uM	SB 218078 0.5uM	15.206	1.75117	12.1227	1.02895	26.3959	40.5522	1.83858
#1112	no	SB-747651A 0.5uM	SB 218078 0.5uM	12.7214	0.762991	12.2789	2.68518	26.496	42.1611	1.83198
#1113	no	Fingolimod (FTY720) HCl 0.5uM	SB 218078 0.5uM	13.0688	1.27442	12.378	2.02659	26.3905	42.057	1.83624
#1114	no	SB 218078 0.5uM	Vatalanib (PTK787) 2HCl 0.5uM	12.6918	1.51466	12.321	2.92636	25.8683	41.8961	1.81938
#1115	no	Bosutinib 0.05uM	SB 218078 0.5uM	2.13393	0	12.6468	36.1184	26.1759	20.5974	1.43401
#1116	no	Control	SB 218078 0.5uM	13.4496	1.16726	12.378	1.34499	26.5962	42.3893	1.84298
#1117	no	Dinaciclib (SCH727965) 0.5uM	Pluripotin 0.5uM	0.291888	31.1911	18.435	4.85748	34.0944	9.68029	0.624292
#1118	no	NVP-AEW541 0.5uM	SB 218078 0.5uM	14.8986	0.0928631	12.3739	0	25.6833	44.2836	1.84264
#1119	no	Endoxifen 0.5uM	SB 218078 0.5uM	15.2531	0.99082	12.1809	0.885141	26.0371	42.0928	1.84138
#1120	no	Imatinib Mesylate 0.5uM	SB 218078 0.5uM	11.9473	1.54379	12.315	3.0985	26.3265	42.2751	1.81383
#1121	no	Piceatannol 0.5uM	SB 218078 0.5uM	13.2429	1.34311	12.2839	3.07172	26.2389	41.3424	1.82622
#1122	no	SB 218078 0.5uM	VE-821 (ATR Inhibitor IV) 0.5uM	16.909	0	12.1398	0	25.6326	42.8497	1.84301
#1123	no	PF-04691502 0.5uM	SB 218078 0.5uM	12.6308	0	12.327	4.34176	26.0697	42.2269	1.81764
#1124	no	Akt Inhibitor X 0.5uM	SB 218078 0.5uM	12.0268	1.0028	12.3643	1.14518	26.4367	44.6078	1.83874
#1125	no	MK-22-6 0.5uM	SB 218078 0.5uM	14.9675	1.11245	12.282	0.854778	26.1894	42.1774	1.84269
#1126	no	AC480 (BMS-599626) 0.5uM	SB 218078 0.5uM	14.2928	0	12.7511	1.60301	26.4128	42.5689	1.84251
#1127	no	Go6976 0.5uM	JNK Inhibitor V 0.5uM	0.287885	0	14.8345	27.9564	30.1255	6.89134	19.395
#1128	no	SB 218078 0.5uM	Sotrastaurin (AEB071) 0.5uM	14.7866	0	12.2618	0.474463	25.6796	44.454	1.8414
#1129	no	AGL 2043 0.5uM	SB 218078 0.5uM	11.7553	3.22798	12.1462	1.25769	25.9212	43.3915	1.83947
#1130	no	PF-4708671 0.5uM	SB 218078 0.5uM	12.6159	1.33498	12.3622	3.12809	26.4783	41.7947	1.82683
#1131	no	CHIR-124 (SB19469) 0.5uM	NVP-TAE684 0.5uM	25.1449	0	10.5429	22.0317	35.9523	3.31885	2.57461
#1132	no	GF109203X 0.5uM	Go6976 0.5uM	0.28657	0	14.9142	26.6138	30.2665	7.59038	19.9289
#1133	no	Go6976 0.5uM	VE-821 (ATR Inhibitor IV) 0.5uM	0.288082	3.18454	16.258	25.7237	30.2223	6.88615	17.1073
#1134	no	Indirubin Derivative E804 0.5uM	SU11652 0.5uM	6.9039	9.88545	12.2919	33.1567	33.4422	1.77508	2.24667
#1135	no	INCB 28060 (Capmatinib) 0.5uM	SB 218078 0.5uM	13.3524	0.391804	12.3713	1.33745	26.3793	44.0374	1.84408
#1136	no	Cdk/Crk Inhibitor (RGB-286147, Cdk7 Inhibitor IV) 0.5uM	SB 218078 0.5uM	10.5774	1.294	12.2808	5.97869	25.7792	42.0164	1.79831
#1137	no	Chk2 Inhibitor II 2uM	SB 218078 0.5uM	15.2507	0	12.2346	0.0759286	25.8081	44.5492	1.82947
#1138	no	FLT3 Inhibitor (TCS 359) 0.5uM	SB 218078 0.5uM	11.1934	1.36449	12.1749	7.03453	25.7453	40.4569	1.79115
#1139	no	Alsterpaullone 0.5uM	Go6976 0.5uM	0.286843	0	16.7297	31.8153	26.4297	6.53799	18.0319
#1140	no	AZD3463 0.5uM	Go6976 0.5uM	0.279006	36.457	7.40011	14.7042	21.7743	16.4753	2.75506
#1141	no	BI 78D3 0.5uM	SB 218078 0.5uM	15.728	0.974837	12.3027	0	26.0841	42.9337	1.84366
#1142	no	CHEMBL2336015 0.5uM	NCGC00263020-01 0.5uM	0.681925	0	29.204	11.5738	44.0963	12.6541	1.68848
#1143	no	H-89 Dihydrochloride 0.5uM	SB 218078 0.5uM	17.1188	1.76183	12.2789	0.331036	26.0702	40.5201	1.83776
#1144	no	KU-60019 0.5uM	SB 218078 0.5uM	15.5405	0.668112	12.3645	0	25.9642	43.5686	1.84332
#1145	no	KU-55933 (ATM Kinase Inhibitor) 0.5uM	SB 218078 0.5uM	13.574	1.35875	12.378	1.74394	26.3298	42.7422	1.84102
#1146	no	SB 218078 0.5uM	Wortmannin 2uM	14.8423	0.339539	12.2095	2.8925	26.0817	41.7864	1.83084
#1147	no	KRN 633 2uM	SB 218078 0.5uM	14.4917	0.996876	11.6495	0	25.0713	45.9572	1.82104
#1148	no	PI-103 0.5uM	SB 218078 0.5uM	14.9077	1.5528	11.7737	5.38244	25.5847	39.0349	1.79828
#1149	no	AT9283 0.5uM	Masitinib 0.5uM	1.85493	0	13.3718	35.184	29.3041	7.75867	12.5618
#1150	no	SB 218078 0.5uM	SGX-523 0.5uM	14.3122	0.408739	12.2893	1.116	26.1592	43.91	1.84432
#1151	no	SB 218078 0.5uM	XL147 0.5uM	13.8748	0	12.3524	1.17613	26.0061	44.8348	1.84224
#1152	no	SB 218078 0.5uM	SGI-1776 free base 0.5uM	11.5443	2.30759	12.2433	10.8456	25.6492	35.7407	1.76379
#1153	no	Cdk2 Inhibitor IV (NU6140) 0.5uM	NCGC00263020-01 0.5uM	0.289673	0	22.1593	26.61	34.2743	15.2215	1.55084
#1154	no	GSK-650394 0.5uM	JAK3 Inhibitor VI 0.5uM	26.4509	17.8826	10.3625	11.473	28.3811	4.12049	1.46911
#1155	no	Palbociclib (PD-0332991) 0.5uM	Pluripotin 0.5uM	17.4588	25.5341	12.3387	6.00845	33.6314	4.56001	0.624276
#1156	no	Pluripotin 0.5uM	Roscovitine (Seliciclib, CYC202) 2uM	0.297624	32.0729	16.9094	5.07274	38.76	6.4328	0.622759
#1157	no	SB 218078 0.5uM	Triciribine 0.5uM	14.8322	0.0221439	12.2799	1.03917	26.3168	43.9149	1.84452
#1158	no	GTP-14564 0.5uM	SB 218078 0.5uM	12.0865	1.86643	12.2719	6.78036	26.2537	39.2198	1.78768
#1159	no	GSK-3b Inhibitor II 0.5uM	SB 218078 0.5uM	12.1374	1.32553	12.0374	7.93938	25.6704	39.4578	1.76937
#1160	no	Aurora Kinase Inhibitor III 0.5uM	SB 218078 0.5uM	9.40454	0.300449	12.0772	5.34097	26.1131	45.2835	1.81959
#1161	no	AZD-26 0.5uM	SB 218078 0.5uM	14.9836	1.36111	12.3578	1.24127	26.2718	42.2821	1.84254
#1162	no	Chelerythrine Chloride 0.5uM	SB 218078 0.5uM	12.2363	0.674717	12.1259	4.49718	25.4327	43.692	1.804
#1163	no	SB 218078 0.5uM	Src Kinase Inhibitor I 0.5uM	13.3351	1.53955	12.7533	12.0932	22.6808	36.417	1.69374
#1164	no	Go6976 0.5uM	PF-477736 0.5uM	0.328181	27.8489	14.5368	14.3966	22.1521	13.369	7.8856
#1165	no	AG-1295 0.5uM	SB 218078 0.5uM	16.8439	1.24503	12.3613	1.07313	26.0825	41.1861	1.83893
#1166	no	MLN2480 (BIIB-024, TAK-580) 0.5uM	Pluripotin 0.5uM	3.5313	29.9659	14.8225	7.31417	40.4396	4.09554	0.617936
#1167	no	GDC-0068 0.5uM	SB 218078 0.5uM	16.5951	0.554503	12.2761	3.63242	26.3407	39.5709	1.82251
#1168	no	PF-00562271 0.5uM	PKC412 (CGP41251, Midostaurin) 0.5uM	0.306353	17.1807	13.7613	18.2536	36.4625	11.7056	3.16696
#1169	no	MK-2461 0.5uM	SB 218078 0.5uM	14.3839	8.62526	10.8529	1.67009	24.157	39.322	1.82774
#1170	no	NCGC00263020-01 0.5uM	NVP-BEZ235 (Dactolisib) 0.5uM	0.29169	0	17.694	20.7816	48.7636	11.8142	1.49484
#1171	no	NVP-231 0.5uM	SB 218078 0.5uM	16.0457	0.865483	12.3445	0.519937	26.15	43.1104	1.84393
#1172	no	PQ 401 0.5uM	SB 218078 0.5uM	16.6552	1.2731	12.248	1.50842	26.2368	41.1219	1.8366
#1173	no	AG-1024 0.5uM	SB 218078 0.5uM	14.0394	1.26678	12.2619	1.83429	26.3991	43.2422	1.84072
#1174	no	AT9283 0.5uM	PP1 Analog II 1NM-PP1 0.5uM	20.1183	0	12.9747	22.4072	28.8459	6.3515	10.2122
#1175	no	JNK Inhibitor IX 0.5uM	SB 218078 0.5uM	14.8846	0.69689	12.3381	1.23854	26.4579	43.4644	1.84345
#1176	no	DNA-PK Inhibitor V 0.5uM	SB 218078 0.5uM	14.6156	0.170625	12.378	1.11715	26.2336	44.5896	1.84391
#1177	no	CGI1746 0.5uM	SB 218078 0.5uM	16.032	0.551608	12.2209	1.04804	26.0616	43.2223	1.84381
#1178	no	GSK-650394 0.5uM	Ro-32-0432 hydrochloride 0.5uM	18.7162	10.5438	19.206	6.3963	38.1532	6.43507	1.56928
#1179	no	GSK-269962A 0.5uM	SB 218078 0.5uM	17.7846	0.00200634	12.1536	0.532984	25.9283	42.8444	1.84266
#1180	no	AT9283 0.5uM	CP 547,632 0.5uM	33.5563	0	10.5523	16.6728	26.9066	5.41309	8.00588
#1181	no	MLN8054 0.5uM	SB 218078 0.5uM	21.9427	2.69235	10.7189	0	23.8927	40.0537	1.84181
#1182	no	Alsterpaullone 0.5uM	GSK-650394 0.5uM	25.8032	0	18.6839	11.5942	34.2552	9.23765	1.58217
#1183	no	SB 218078 0.5uM	Telatinib 0.5uM	17.2279	0.321617	12.3718	0	26.0025	43.3964	1.84436
#1184	no	GSK-3 Inhibitor IX 0.05uM	GSK-650394 0.5uM	13.6313	5.95613	19.2567	17.5429	38.2293	5.10289	1.5088
#1185	no	Go6976 0.5uM	Ro-32-0432 hydrochloride 0.5uM	0.286891	0	17.9821	26.5553	31.0354	7.31725	18.068
#1186	no	Diacylglycerol Kinase Inhibitor II 0.5uM	SB 218078 0.5uM	16.1972	0.951821	12.2655	1.00463	26.2051	42.8104	1.84354
#1187	no	Cdk2 Inhibitor IV (NU6140) 0.5uM	JAK3 Inhibitor VI 0.5uM	11.3178	13.883	13.3637	18.9766	32.9264	9.00245	1.84517
#1188	no	GDC-0980 (RG7422) 0.5uM	SB 218078 0.5uM	16.0022	0.477089	12.359	1.0597	26.1499	43.4322	1.84353
#1189	no	BAY 11-7082 0.5uM	SB 218078 0.5uM	12.7802	1.50153	12.3176	4.75836	26.2849	41.9476	1.80572
#1190	no	OSU-03012 (AR-12) 0.5uM	SB 218078 0.5uM	14.4823	0.595975	12.3742	2.02747	26.3468	43.8257	1.83884
#1191	no	QNZ (EVP4593) 0.5uM	SB 218078 0.5uM	15.8526	0.346265	12.3991	0.415532	26.4161	44.2692	1.84446
#1192	no	SB 218078 0.5uM	SL-327 0.5uM	15.2934	0.127001	12.3853	0.511312	26.4713	44.9281	1.84417
#1193	no	Go6976 0.5uM	Syk Inhibitor (OXSI 2) 0.5uM	0.285737	35.6001	14.4429	16.1397	27.3835	5.27143	2.46049
#1194	no	Alsterpaullone 2 Cyanoethyl 0.5uM	AZD3463 0.5uM	8.57062	0	10.9389	26.3239	31.6694	21.09	3.01087
#1195	no	SB 218078 0.5uM	VEGFR Tyrosine Kinase Inhibitor II 0.5uM	10.422	0	12.1193	18.812	25.9634	32.6903	1.64784
#1196	no	GSK-650394 0.5uM	LY2784544 0.5uM	0.559333	40.6213	13.4025	6.90415	33.523	5.12805	1.57916
#1197	no	KU-55933 (ATM Kinase Inhibitor) 5uM	Pluripotin 0.5uM	9.34165	24.3088	14.3441	7.77308	37.0867	8.263	0.624369
#1198	no	Pluripotin 0.5uM	SB590885 0.5uM	5.55629	30.1152	16.0883	6.4646	36.7189	6.17772	0.63318
#1199	no	LY2603618 0.5uM	SB 218078 0.5uM	16.0667	1.26004	12.3505	2.5199	26.3652	41.3729	1.81935
#1200	no	SB 218078 0.5uM	Wortmannin 0.5uM	19.0768	1.52417	11.9233	2.71836	25.6836	39.0255	1.81351
#1201	no	PI3Kg Inhibitor (AS-605240) 0.5uM	SB 218078 0.5uM	13.6358	0.510276	11.5398	5.52903	25.7013	43.0671	1.81489
#1202	no	SB 218078 0.5uM	TG101348 (SAR302503) 0.5uM	18.8094	0.876458	12.3388	0	25.9867	41.9555	1.84387
#1203	no	FR 180204 0.5uM	SB 218078 0.5uM	16.2921	0.0866555	12.2692	0.046187	25.9912	45.2907	1.84358
#1204	no	NCGC00350264-01 0.5uM	SB 218078 0.5uM	14.1002	0	12.3853	1.7276	26.2774	45.5311	1.8403
#1205	no	PHT-427 0.5uM	SB 218078 0.5uM	13.0715	0.496908	12.3477	4.60414	26.4502	43.0857	1.82042
#1206	no	Idronoxil (Phenoxodiol) 0.5uM	SB 218078 0.5uM	15.1816	0	12.3263	1.13313	26.3281	45.1536	1.84184
#1207	no	KN-93 5uM	SB 218078 0.5uM	15.4769	0	12.3395	0	26.0823	46.2544	1.84243
#1208	no	PDGFR Tyrosine Kinase Inhibitor IV 0.5uM	SB 218078 0.5uM	3.32827	0	11.941	18.3469	26.1744	40.487	1.721
#1209	no	GSK690693 0.5uM	SB 218078 0.5uM	16.8005	0	12.2612	0	26.0274	45.0915	1.8426
#1210	no	AKT-I-1 0.5uM	SB 218078 0.5uM	14.3418	0.0576723	12.378	1.3371	26.4733	45.6008	1.844
#1211	no	MEK Inhibitor I 0.5uM	SB 218078 0.5uM	12.7363	0	12.3599	0	25.8563	49.3817	1.82849
#1212	no	IRAK¬†inhibitor¬†5 0.5uM	Pluripotin 0.5uM	0.290969	29.1137	15.352	9.90872	40.4888	6.44458	0.618167
#1213	no	S6K-18 0.5uM	SB 218078 0.5uM	14.1014	0.835263	12.3482	3.1609	26.349	43.6305	1.82994
#1214	no	PD 158780 0.5uM	SB 218078 0.5uM	14.4099	0	11.6336	3.38788	25.0786	45.9394	1.81663
#1215	no	SB 218078 0.5uM	Sunitinib malate (SU11248) 0.5uM	20.6607	0.788392	12.2409	0	25.5836	41.1655	1.83823
#1216	no	PKR Inhibitor (Negative Control) 0.5uM	Pluripotin 0.5uM	10.2367	26.6064	15.9947	3.07721	34.7374	11.0332	0.632883
#1217	no	PF-05212384 (PKI-587) 0.5uM	SB 218078 0.5uM	18.53	0.275372	12.2768	0.271763	25.8677	43.2647	1.84354
#1218	no	LY2835219 0.5uM	NCGC00263020-01 0.5uM	5.20728	0	22.8347	18.6736	41.0228	13.0696	1.53768
#1219	no	JAK3 Inhibitor IV 0.5uM	SB 218078 0.5uM	14.275	0.39216	12.217	2.4017	26.1337	45.1681	1.82984
#1220	no	AT9283 0.5uM	GSK-3b Inhibitor XII (TWS119) 0.05uM	15.6154	0	13.2977	27.1651	29.8024	6.63503	9.91436
#1221	no	Copanlisib (BAY 80-6946) 0.5uM	SB 218078 0.5uM	15.5449	0	12.378	1.34168	26.1487	45.2307	1.84373
#1222	no	NCGC00263020-01 0.5uM	Tivozanib (AV-951) 0.5uM	10.4648	0	30.1286	11.2226	41.8059	5.04365	3.83716
#1223	no	DNA-PK Inhibitor II 0.5uM	SB 218078 0.5uM	17.1088	0.751467	12.1441	1.17475	26.133	43.412	1.83892
#1224	no	GDC-0941 0.5uM	SB 218078 0.5uM	16.2254	0	12.2219	1.69163	26.3889	44.2376	1.83883
#1225	no	Cabozantinib malate (XL184) 0.5uM	NCGC00263020-01 0.5uM	15.4556	0	29.5815	4.49827	39.0498	11.8246	2.22979
#1226	no	Danusertib (PHA-739358) 0.5uM	JNJ-7706621 0.5uM	0.289735	0	14.6766	44.448	33.1524	7.75831	2.41903
#1227	no	Herbimycin A 0.5uM	SB 218078 0.5uM	15.1576	0.720971	12.1548	2.76498	26.2166	43.9308	1.83301
#1228	yes	Dovitinib (TKI-258, CHIR-258) 0.5uM	Ponatinib (AP24534) 0.5uM	63.0777	0	11.2898	0	26.1047	1.39529	0.91599
#1229	no	c-Met/RON Dual Kinase Inhibitor 0.5uM	SB 218078 0.5uM	9.25267	0	11.9278	12.4209	24.1442	43.4073	1.6432
#1230	no	NVP-ADW742 0.5uM	SB 218078 0.5uM	15.9714	1.39484	12.4129	2.90496	26.3441	41.9788	1.82506
#1231	no	Go6976 0.5uM	GSK-3b Inhibitor XII (TWS119) 0.5uM	0.281122	13.0846	16.0567	33.5836	29.9157	5.31632	4.59701
#1232	no	Go6976 0.5uM	NCGC00244250-01 0.5uM	0.285663	31.5483	14.4641	17.882	29.7602	6.6336	2.28721
#1233	no	AT9283 0.5uM	Foretinib (GSK1363089) 0.5uM	17.911	0	10.7911	20.0736	19.7571	19.8472	14.5119
#1234	no	Alisertib (MLN8237) 0.5uM	NCGC00263020-01 0.5uM	0.291575	0	29.3953	12.3016	42.5618	16.7701	1.58417
#1235	no	LY2835219 0.5uM	PKC412 (CGP41251, Midostaurin) 0.5uM	4.24869	0	12.2844	36.9225	35.9646	10.8077	2.68463
#1236	no	Bentamapimod (AS-602801) 0.5uM	SB 218078 0.5uM	18.0866	0.0604908	12.246	0	25.9186	44.8482	1.84221
#1237	no	SB 218078 0.5uM	Tie2 kinase inhibitor 0.5uM	21.4399	0	10.3157	0	23.8142	45.739	1.83121
#1238	no	KN-93 0.5uM	SB 218078 0.5uM	14.7113	2.6555	12.3582	0.404699	26.3314	44.8437	1.84407
#1239	no	Kenpaullone 0.5uM	Pluripotin 0.5uM	32.3986	0	18.0763	4.12497	34.3497	13.5312	0.677057
#1240	no	JNK Inhibitor (Negative Control) 0.5uM	SB 218078 0.5uM	14.7054	0.59729	12.1462	3.15542	25.9538	44.8362	1.82157
#1241	no	MK-1775 0.5uM	Pluripotin 0.5uM	7.08227	24.7885	16.048	8.16215	34.9144	11.6477	0.619199
#1242	no	MK-2206 2HCl 0.5uM	SB 218078 0.5uM	16.0932	0	12.2466	1.14226	26.3841	45.5532	1.84349
#1243	no	Cediranib (AZD2171) 0.5uM	SB 218078 0.5uM	17.1487	9.9453	8.35824	5.25972	21.5521	39.3081	1.72421
#1244	no	JNJ-7706621 0.5uM	NVP-TAE684 0.5uM	0.262525	0	11.8044	40.41	30.7754	4.55965	15.5493
#1245	no	MLN120B 0.5uM	SB 218078 0.5uM	17.6331	0.326418	12.2588	1.33284	26.3675	43.6167	1.84426
#1246	no	Enzastaurin (LY317615) 0.5uM	Go6976 0.5uM	0.287929	0	17.1693	28.0566	31.0669	7.33239	19.5187
#1247	no	CHEMBL2336015 0.5uM	SB 218078 0.5uM	18.7041	0	10.4017	7.16347	22.1053	43.2847	1.79868
#1248	no	JNK Inhibitor VIII 0.5uM	SB 218078 0.5uM	16.4786	0.0262929	12.362	0.61046	26.2825	45.9457	1.8429
#1249	no	Enzastaurin (LY317615) 0.5uM	GSK-650394 0.5uM	29.7471	0	19.0568	9.29778	38.4578	5.45798	1.54233
#1250	no	Go6976 0.5uM	Indirubin Derivative E804 0.5uM	0.285248	2.40654	10.7565	40.7589	23.6674	7.05345	18.6896
#1251	no	GSK-650394 0.5uM	NVP-TAE684 0.5uM	13.1439	35.4837	8.61851	10.3873	31.7587	3.22357	1.05187
#1252	no	BIIB-057 (PRT062607, P505-15) 0.5uM	NCGC00263020-01 0.5uM	0.293729	0	22.5343	23.0051	44.7418	11.668	1.52789
#1253	no	Cediranib (AZD2171) 0.5uM	NCGC00263020-01 0.5uM	1.08436	0	25.5287	22.838	43.7008	9.12391	1.52191
#1254	no	Go6976 0.5uM	GSK-3 Inhibitor XIII 0.5uM	0.285519	2.99272	14.0996	30.1494	29.1826	7.26785	19.8404
#1255	no	PDK1/Akt/Flt Dual Pathway Inhibitor 0.5uM	Pluripotin 0.5uM	15.679	31.5373	16.8305	5.18599	30.062	3.90903	0.650877
#1256	no	PI-103 0.5uM	Pluripotin 0.5uM	4.99448	31.5857	17.7975	3.89464	37.5642	7.39055	0.628168
#1257	no	Met Kinase Inhibitor (SU11274) 0.5uM	SB 218078 0.5uM	28.6479	2.16152	11.2649	0	23.4227	36.5727	1.78879
#1258	no	PP3 0.5uM	SB 218078 0.5uM	16.2537	0	11.9124	0.984696	25.7504	47.1733	1.83644
#1259	no	Pluripotin 0.5uM	Syk Inhibitor (OXSI 2) 0.5uM	24.4528	14.4979	14.3697	2.0789	30.0203	17.8517	0.653532
#1260	no	JNK Inhibitor V 0.5uM	SB 218078 0.5uM	16.9901	0	11.8898	1.74626	25.8609	45.6679	1.83134
#1261	no	KRN 633 0.5uM	SB 218078 0.5uM	17.167	2.52438	11.794	6.35278	25.5913	38.8993	1.77438
#1262	no	Cdk/Crk Inhibitor (RGB-286147, Cdk7 Inhibitor IV) 0.5uM	Pluripotin 0.5uM	0.314728	31.0951	17.7534	7.25843	35.9576	11.1105	0.627327
#1263	no	PKR Inhibitor 0.5uM	Pluripotin 0.5uM	72.7436	0	6.88466	3.36413	16.1992	3.99336	0.934273
#1264	no	Cot inhibitor-2 0.5uM	Pluripotin 0.5uM	0.300562	32.0982	18.5056	8.56241	34.6337	9.43291	0.623825
#1265	no	GSK-650394 0.5uM	PKCb Inhibitor 0.5uM	29.8327	0	17.5771	7.83395	37.8687	9.52877	1.54464
#1266	no	Linifanib (ABT-869) 0.5uM	NCGC00263020-01 0.5uM	0.288806	0	31.086	11.2945	46.1655	13.8487	1.5485
#1267	no	Crizotinib (PF-02341066) 0.5uM	PKR Inhibitor 0.5uM	21.3158	0	11.932	17.8785	28.4207	21.1386	3.57562
#1268	no	Casein Kinase I Inhibitor (D4476) 0.5uM	SB 218078 0.5uM	16.1453	0	12.274	1.10758	25.9797	46.9182	1.84193
#1269	no	Kenpaullone 0.5uM	SB 218078 0.5uM	15.2406	0	12.2666	2.7271	26.3718	45.8965	1.81465
#1270	no	Indirubin-3-monoxime 0.5uM	Pluripotin 0.5uM	14.5067	15.2156	16.1262	11.1239	27.2788	19.2103	0.950091
#1271	no	DNA-PK Inhibitor III 0.5uM	SB 218078 0.5uM	14.4751	1.09351	12.378	5.43168	26.2269	43.0036	1.80668
#1272	no	SB 218078 0.5uM	SKI II 5uM	15.2755	2.18617	12.3678	1.35135	26.5723	44.8225	1.84421
#1273	no	AT9283 0.5uM	AZD8931 (Sapitinib) 0.5uM	23.218	0	13.6077	21.8153	29.4459	5.50586	10.8404
#1274	no	AZD3463 0.5uM	JAK3 Inhibitor VI 0.5uM	9.49116	23.8963	8.24369	16.2611	26.0397	18.3749	2.16118
#1275	no	CHEMBL2336015 0.5uM	Pluripotin 0.5uM	8.13515	20.6592	18.736	7.18571	39.959	9.23238	0.620356
#1276	no	Cdk1 Inhibitor (CGP74514A) 0.5uM	Pluripotin 0.5uM	0.309104	21.2783	16.0187	14.7678	38.4616	13.1487	0.627651
#1277	no	Go6976 0.5uM	GSK-3b Inhibitor XI 0.5uM	0.286888	0	17.9471	29.7948	30.5754	7.03014	19.0152
#1278	no	Go6976 0.5uM	Kenpaullone 0.5uM	0.287537	0	17.4374	31.8671	31.3633	6.6698	17.0741
#1279	no	Pluripotin 0.5uM	PP1 Analog II 1NM-PP1 0.5uM	8.1062	31.7124	13.108	5.00786	37.9211	8.26547	0.631872
#1280	no	Go6976 0.5uM	PF-573228 0.5uM	0.285583	38.1152	14.501	14.446	27.353	7.04518	3.00887
#1281	no	AS-604850 0.5uM	Pluripotin 0.5uM	2.93697	32.0643	18.0515	5.22736	37.5998	8.27426	0.63551
#1282	no	SB 218078 0.5uM	SL-327 5uM	17.138	0	12.3051	0	25.4834	48.177	1.83391
#1283	no	Chk2 Inhibitor II 0.5uM	SB 218078 0.5uM	15.2157	0.96069	12.0381	5.23241	25.4667	44.2255	1.81306
#1284	no	Nilotinib (AMN-107) 0.5uM	Pluripotin 0.5uM	6.66673	29.1944	15.72	8.45172	39.4571	4.90199	0.619033
#1285	no	GNF-2 5uM	SB 218078 0.5uM	20.8373	0.330315	12.3466	0	25.6867	43.9944	1.83965
#1286	no	MEK Inhibitor II 0.5uM	SB 218078 0.5uM	15.6872	0	12.2112	0	26.1333	49.1916	1.83311
#1287	no	NCGC00263020-01 0.5uM	PD98059 5uM	0.292041	0	31.061	10.5541	47.1671	14.4851	1.60674
#1288	no	Go6976 0.05uM	NVP-TAE684 0.5uM	0.293125	32.3988	8.30201	22.5179	35.0623	3.04846	3.5745
#1289	no	JAK Inhibitor I 0.05uM	NCGC00263020-01 0.5uM	0.290515	0	18.9014	23.4785	46.7502	14.2032	1.58204
#1290	no	Go6976 0.5uM	SU9516 0.5uM	0.285889	25.4916	16.3426	22.7437	27.0539	7.0871	6.26423
#1291	no	Pluripotin 0.5uM	Roscovitine (Seliciclib, CYC202) 0.5uM	0.302946	31.7622	18.3387	8.09573	39.8405	6.30412	0.625552
#1292	no	JNJ-7706621 0.05uM	Pluripotin 0.5uM	0.330363	29.8174	18.2696	5.37512	36.8002	14.203	0.631283
#1293	no	KN-62 0.5uM	SB 218078 0.5uM	16.5131	0	12.363	1.14181	26.5416	47.0528	1.84035
#1294	no	Gefitinib 0.5uM	Pluripotin 0.5uM	2.12827	32.4384	17.7073	10.3741	38.3882	3.79463	0.625123
#1295	no	PRP003-073 0.5uM	SB 218078 0.5uM	17.5684	0.694223	12.3764	3.08892	26.2618	43.649	1.83167
#1296	no	NVP-BVU972 0.5uM	Pluripotin 0.5uM	8.07301	28.5119	17.0541	7.76687	39.6751	3.78413	0.621826
#1297	no	PHA-690509 0.5uM	Pluripotin 0.5uM	0.290059	31.5778	18.5633	6.61672	37.8118	10.0879	0.620259
#1298	no	Indirubin Derivative E804 0.5uM	NCGC00263020-01 0.5uM	0.297679	8.41517	16.1117	32.1772	36.2118	10.8133	1.56059
#1299	no	GNF-5837 0.5uM	SB 218078 0.5uM	18.8637	1.76859	12.3479	1.36563	26.5247	42.9058	1.84225
#1300	no	Fascaplysin Synthetic 0.5uM	SB 218078 0.5uM	19.6476	0.85239	11.6356	0	24.6626	47.094	1.83659
#1301	no	Go6976 0.5uM	PKC412 (CGP41251, Midostaurin) 0.5uM	0.28422	29.2357	11.1489	25.1403	28.5905	8.29665	3.09932
#1302	no	JNK Inhibitor (Negative Control) 0.5uM	Pluripotin 0.5uM	7.32251	29.8365	15.6152	5.16746	36.8628	10.4743	0.624724
#1303	no	Herbimycin A 0.5uM	Pluripotin 0.5uM	3.71438	32.2166	18.4613	7.03218	39.4672	4.44205	0.622483
#1304	no	Pluripotin 0.5uM	Triciribine 5uM	6.60122	31.9955	16.799	5.96871	39.7268	4.25281	0.619488
#1305	no	BAG 956 0.5uM	NCGC00263020-01 0.5uM	3.7702	0	26.2704	25.5647	47.5308	1.35602	1.52946
#1306	no	Go6976 0.5uM	Sotrastaurin (AEB071) 0.5uM	0.28742	9.37253	17.7962	26.829	31.76	6.78217	13.2253
#1307	no	Indirubin Derivative E804 0.5uM	PKC412 (CGP41251, Midostaurin) 0.5uM	0.294487	8.4409	13.3929	37.5578	32.4196	8.952	5.07015
#1308	no	GNF-2 0.5uM	SB 218078 0.5uM	17.8649	0.00921957	12.1781	2.86248	25.6382	45.9029	1.83011
#1309	no	Pluripotin 0.5uM	PP3 0.5uM	7.74838	31.7687	17.2395	5.26454	36.9069	6.74088	0.630346
#1310	no	NCGC00263020-01 0.5uM	PDGFR Tyrosine Kinase Inhibitor III 0.5uM	0.292247	0	29.3056	20.09	47.1977	7.70038	1.74157
#1311	no	Go6976 0.5uM	NCGC00344999 0.5uM	0.28857	37.1461	10.7595	26.4801	26.8705	3.07161	1.71672
#1312	no	NCGC00263020-01 0.5uM	Palbociclib (PD-0332991) 0.5uM	0.443737	0	25.7299	23.2712	43.3337	12.0385	1.55451
#1313	no	BKM120 (NVP-BKM120, Buparlisib) 0.5uM	SB 218078 0.5uM	24.0586	0.123921	11.8911	0.691293	26.0819	41.8258	1.84373
#1314	no	BGJ398 (Infigratinib) 0.5uM	SB 218078 0.5uM	12.0483	8.29271	12.3779	4.73143	25.6424	41.7068	1.81704
#1315	no	NCGC00263020-01 0.5uM	Tofacitinib 0.5uM	0.290216	0	19.721	21.4603	49.2863	14.3288	1.58466
#1316	no	HA-1077 Dihydrochloride (Fasudil) 0.5uM	Pluripotin 0.5uM	2.70751	30.9958	16.8564	6.81405	38.0487	10.7103	0.622229
#1317	no	NCGC00263020-01 0.5uM	SR-3306 0.5uM	0.2928	0	26.7714	17.9046	48.1186	12.1606	1.57901
#1318	no	Akt-I-1,2 0.5uM	Pluripotin 0.5uM	6.90142	31.6832	17.6659	7.52859	38.0416	4.46753	0.621682
#1319	no	PD 158780 0.5uM	Pluripotin 0.5uM	8.57825	29.9981	15.8126	6.01444	34.7647	11.2436	0.630097
#1320	yes	AZD3463 0.5uM	Ponatinib (AP24534) 0.5uM	67.1574	5.59956	4.11491	0	26.69	2.87897	0.607804
#1321	no	BI-2536 0.5uM	NCGC00263020-01 0.5uM	0.687967	0	28.5719	12.1417	45.6179	18.4929	1.56091
#1322	no	JNJ-38877605 0.5uM	SB 218078 0.5uM	19.5502	0.66616	12.3663	1.93379	26.1839	44.5402	1.83351
#1323	no	EGFR/ErbB2 Inhibitor 0.5uM	SB 218078 0.5uM	21.3527	0	12.6807	0.108088	26.1154	44.9802	1.84267
#1324	no	GF109203X 0.5uM	GSK-650394 0.5uM	31.0793	3.94301	16.6737	8.36024	37.4217	8.0796	1.53265
#1325	no	AMG-208 0.5uM	Pluripotin 0.5uM	3.21355	32.1845	16.7809	9.95085	40.2251	4.15824	0.617925
#1326	no	AT9283 0.5uM	Gefitinib 2uM	39.0766	0	13.2684	16.7486	26.2257	3.6991	8.12834
#1327	no	PDGFR Tyrosine Kinase Inhibitor III 0.5uM	SB 218078 0.5uM	12.0065	0	11.8346	4.76934	25.6554	51.0884	1.82016
#1328	no	Cabozantinib malate (XL184) 0.5uM	SB 218078 0.5uM	19.8284	0	10.809	2.38367	18.9069	52.241	3.05437
#1329	no	Go6976 0.5uM	JNJ-28312141 0.5uM	0.288456	44.1194	15.2078	9.57471	31.134	5.06947	1.87804
#1330	no	NCGC00244250-01 0.5uM	PKR Inhibitor 0.5uM	7.76376	0	10.1112	38.7243	31.9289	16.1139	2.68079
#1331	no	NCGC00263020-01 0.5uM	Tie2 kinase inhibitor 0.5uM	0.463902	0	28.904	18.7053	46.5618	11.0771	1.6379
#1332	no	Pluripotin 0.5uM	TG003 0.5uM	11.2444	31.631	12.5466	7.40847	39.3372	4.67563	0.635096
#1333	no	BGT226 (NVP-BGT226) 0.5uM	Pluripotin 0.5uM	11.2432	22.7546	13.822	16.1337	37.4296	5.51205	0.618149
#1334	no	BGJ398 (Infigratinib) 0.5uM	Pluripotin 0.5uM	4.44705	30.2111	18.8889	6.44989	38.1262	8.84518	0.620343
#1335	no	GSK-1070916 0.5uM	NCGC00263020-01 0.5uM	0.625793	0.766034	23.7727	34.2002	40.6658	5.6186	1.96112
#1336	no	Rapamycin (Sirolimus) 5uM	SB 218078 0.5uM	21.2255	0.209145	12.3161	0.841565	26.0567	45.1361	1.84308
#1337	no	SB 218078 0.5uM	SU 4312 (DMBI) 0.5uM	19.9593	0	12.36	0.971197	26.4042	46.2	1.84174
#1338	no	GSK-3b Inhibitor II 0.5uM	Pluripotin 0.5uM	10.2445	25.5064	18.5239	4.86607	36.1898	11.8666	0.618474
#1339	no	NCGC00263020-01 0.5uM	SKF-86002 0.5uM	0.763609	0	31.4296	15.8844	48.9689	7.87745	2.97899
#1340	no	Baricitinib (LY3009104, INCB028050) 0.5uM	NCGC00263020-01 0.5uM	0.293743	0	17.9279	27.8029	46.3011	14.0428	1.54335
#1341	no	NCGC00263020-01 0.5uM	STO-609 0.5uM	0.29061	0	30.2829	14.18	46.5823	15.0946	1.54032
#1342	no	Gefitinib 2uM	Pluripotin 0.5uM	0.783612	32.5549	16.0262	12.977	34.9665	10.0846	0.654698
#1343	no	AS-604850 0.5uM	SB 218078 0.5uM	16.6232	0	11.9827	3.33471	25.8677	48.5792	1.82599
#1344	yes	CEP-33779 0.5uM	Ponatinib (AP24534) 0.5uM	62.9957	0	9.81314	0	27.1509	7.61965	0.660224
#1345	no	Go6976 0.05uM	LY2835219 0.5uM	13.323	0	13.3032	31.0146	38.9474	9.5176	2.13478
#1346	no	Alsterpaullone 0.5uM	Pluripotin 0.5uM	38.5337	0	17.1528	6.58945	28.4188	16.8222	0.75295
#1347	no	GSK-650394 0.5uM	Sotrastaurin (AEB071) 0.5uM	4.41878	29.3355	18.9294	8.14504	35.846	10.0431	1.56465
#1348	no	AT9283 0.5uM	PDGFR Tyrosine Kinase Inhibitor V 0.5uM	15.9551	0	13.1363	31.6447	28.865	4.61532	14.1001
#1349	no	Hydroxocobalamin (Vitamin B12a) 0.5uM	SB 218078 0.5uM	19.7108	0	11.8448	3.70047	25.3255	46.0716	1.82633
#1350	no	Bohemine 0.5uM	Pluripotin 0.5uM	0.36753	31.9141	17.9085	6.54672	39.1917	11.9557	0.625087
#1351	no	Filgotinib (GLPG0634) 0.5uM	NCGC00263020-01 0.5uM	0.290599	0	21.3252	22.3335	49.6176	13.4171	1.56987
#1352	no	AZ 23 0.5uM	SU11652 0.5uM	12.2626	24.7463	13.1043	16.8077	38.0532	1.9657	1.62097
#1353	no	PKCbII/EGFR Inhibitor 0.5uM	Pluripotin 0.5uM	4.86944	31.9108	18.3225	5.83886	38.6278	8.40899	0.625468
#1354	no	IC261 0.5uM	Pluripotin 0.5uM	5.84799	32.2232	18.3855	7.29365	39.8556	4.38685	0.625181
#1355	no	Flavopiridol (Alvocidib) 0.5uM	NCGC00263020-01 0.5uM	0.293974	0	29.0152	17.8287	43.8763	16.0527	1.55248
#1356	no	AT9283 0.5uM	Triciribine 5uM	55.1064	0.317888	12.8566	1.07592	29.5589	5.19556	4.56761
#1357	no	Pluripotin 0.5uM	Y-39983 dihydrochloride 0.5uM	16.2857	29.4974	11.9695	7.73514	38.3725	4.19088	0.629023
#1358	no	Pluripotin 0.5uM	VEGFR2 Kinase Inhibitor IV 0.5uM	7.4682	26.9448	17.1229	10.3839	33.3474	12.7968	0.636896
#1359	no	Neratinib 0.5uM	SB 218078 0.5uM	16.4571	0	11.5611	8.43735	25.1871	45.2813	1.78259
#1360	no	MEK Inhibitor I 0.5uM	Pluripotin 0.5uM	1.62466	32.2233	18.6263	6.82416	38.2729	10.5144	0.621026
#1361	no	Emodin (Archin, Frangulic Acid) 0.5uM	Pluripotin 0.5uM	8.58778	31.7714	16.5995	8.89745	38.2838	3.98608	0.637752
#1362	no	LY 294002 5uM	SB 218078 0.5uM	22.6143	0	12.3008	0.306159	25.9481	45.8521	1.84172
#1363	no	NCGC00263020-01 0.5uM	SL-327 5uM	0.309163	0	31.2735	14.0061	48.4002	13.2565	1.66736
#1364	no	Go 6983 0.5uM	NCGC00263020-01 0.5uM	1.12328	0	27.6675	21.2938	45.4238	11.9787	1.4916
#1365	no	Go6976 0.5uM	GSK-3 Inhibitor IX 0.05uM	0.286818	0	17.7557	34.7384	30.9608	6.77706	18.6073
#1366	no	Alsterpaullone 2 Cyanoethyl 0.5uM	NVP-TAE684 0.5uM	28.3465	0	13.5757	25.201	32.0181	4.32936	5.68329
#1367	no	Alsterpaullone 2 Cyanoethyl 0.5uM	NCGC00263020-01 0.5uM	0.927097	0	29.0573	23.5949	38.6195	15.4406	1.52307
#1368	no	KN-62 0.5uM	Pluripotin 0.5uM	4.96744	32.0221	18.886	4.12747	40.0652	8.52621	0.62133
#1369	no	PI-103 5uM	Pluripotin 0.5uM	7.43694	31.4847	16.4131	10.0136	38.1075	5.19135	0.624772
#1370	no	Go6976 0.5uM	GSK-3 Inhibitor IX 0.5uM	0.285868	0	17.5159	48.4266	26.1329	6.07449	10.8442
#1371	no	GSK-650394 0.5uM	Sunitinib (free base) 0.5uM	0.335248	52.9814	12.8781	8.21305	30.6329	2.72642	1.53056
#1372	no	CAL-101 (Idelalisib, GS-1101) 0.5uM	Pluripotin 0.5uM	5.44387	32.0846	18.9962	7.04217	40.2861	4.83212	0.618217
#1373	yes	EGFR/ErbB2 Inhibitor 0.5uM	Ponatinib (AP24534) 0.5uM	0.282538	4.89606	14.7165	2.30556	30.6385	55.7361	0.778373
#1374	no	Bentamapimod (AS-602801) 0.5uM	Pluripotin 0.5uM	4.78265	32.2059	17.68	5.44769	38.2434	10.4298	0.621246
#1375	no	Brivanib (BMS-540215) 0.5uM	SB 218078 0.5uM	20.2863	5.3382	11.6401	0	25.1838	45.1517	1.84346
#1376	no	Pluripotin 0.5uM	Saracatinib (AZD0530) 0.5uM	8.25663	20.7494	17.7099	9.00063	39.0612	14.0898	0.616826
#1377	no	LY2835219 0.5uM	NVP-BEZ235 (Dactolisib) 0.5uM	0.33045	0	13.2045	35.9882	50.5831	6.75667	2.64025
#1378	no	Aurora A Inhibitor I 0.5uM	NCGC00263020-01 0.5uM	0.394405	0	23.6392	28.5455	46.4245	8.99355	1.54299
#1379	yes	NCGC00344999 0.5uM	Ponatinib (AP24534) 0.5uM	75.8994	0.251025	9.97824	0	22.8165	0	0.604749
#1380	no	Fascaplysin Synthetic 0.5uM	NCGC00263020-01 0.5uM	1.02932	0	30.2276	18.1107	46.4413	12.158	1.6222
#1381	no	AMG-Tie2-1 0.5uM	Pluripotin 0.5uM	8.96012	28.9866	16.9636	4.83659	39.6481	9.58054	0.615494
#1382	no	Erlotinib HCl 2uM	NCGC00263020-01 0.5uM	0.293904	0	27.1725	22.2212	46.6529	11.9461	1.59315
#1383	no	Cdk4 Inhibitor 0.5uM	Go6976 0.5uM	0.286193	26.8594	14.9172	22.5188	26.1548	6.37299	12.7883
#1384	no	LY 294002 0.5uM	SB 218078 0.5uM	19.9559	0	11.8679	0.881636	25.9699	49.3917	1.83114
#1385	no	SB 218078 0.5uM	ZSTK474 0.5uM	23.29	0.718679	12.3387	2.03696	26.2699	43.4185	1.83844
#1386	no	AG-490 (Tyrphostin B42) 5uM	NCGC00263020-01 0.5uM	0.292818	0	30.3023	19.7782	45.7339	12.3007	1.56685
#1387	no	Mubritinib (TAK 165) 5uM	Pluripotin 0.5uM	5.15279	28.8023	18.9599	7.65538	40.4037	8.42941	0.621701
#1388	no	KRN 633 2uM	NCGC00263020-01 0.5uM	0.330778	0	30.1628	24.5748	47.7097	5.66259	1.61498
#1389	no	JNK Inhibitor IX 0.5uM	Pluripotin 0.5uM	5.00475	32.2402	18.5565	3.29579	39.4717	10.9139	0.620717
#1390	yes	Crizotinib (PF-02341066) 0.5uM	Ponatinib (AP24534) 0.5uM	0.276286	0	11.8997	0.711448	29.4125	67.0277	0.83278
#1391	no	LY2784544 0.5uM	SU11652 0.5uM	10.5886	25.5635	9.67102	24.788	37.1647	0.788632	1.70609
#1392	no	Crizotinib (PF-02341066) 0.5uM	LY2835219 0.5uM	0.46339	0	21.5949	16.3013	39.6862	3.3713	28.9213
#1393	no	Alsterpaullone 2 Cyanoethyl 0.5uM	PKC412 (CGP41251, Midostaurin) 0.5uM	2.1717	0	15.9778	35.1306	35.3256	18.4171	3.34927
#1394	no	JNJ-7706621 0.05uM	NCGC00263020-01 0.5uM	0.29118	0	25.5674	21.2626	48.0473	13.6765	1.54844
#1395	no	Pluripotin 0.5uM	Wortmannin 0.5uM	6.78259	31.345	18.0248	3.39806	37.4504	12.8381	0.62935
#1396	no	NCGC00263020-01 0.5uM	PF-3644022 0.5uM	0.461327	0	26.276	25.4056	43.8535	12.6187	1.85986
#1397	no	GSK2126458 (GSK458) 0.5uM	Pluripotin 0.5uM	4.21061	31.5423	18.6239	7.81069	38.1712	9.51385	0.626212
#1398	no	ERK Inhibitor III 0.5uM	SB 218078 0.5uM	18.4818	0	12.3597	5.93039	25.81	46.1031	1.81651
#1399	no	NCGC00263020-01 0.5uM	PD 158780 0.5uM	0.292305	0	26.6543	23.9684	44.9801	13.0287	1.60521
#1400	no	LDK378 0.5uM	NCGC00263020-01 0.5uM	0.447034	0	29.4993	11.7305	46.2537	21.1071	1.49872
#1401	no	Enzastaurin (LY317615) 0.5uM	Pluripotin 0.5uM	34.7287	0	18.0423	14.6998	34.8265	7.6692	0.618337
#1402	no	GSK1838705A 0.5uM	Pluripotin 0.5uM	13.1937	31.6736	13.071	6.35597	40.6252	5.08718	0.606142
#1403	no	MK-1775 0.5uM	SB 218078 0.5uM	15.6805	0.826416	12.0728	17.5626	24.7938	37.9933	1.71761
#1404	no	Idronoxil (Phenoxodiol) 0.5uM	Pluripotin 0.5uM	5.37044	31.7657	18.5883	7.15625	39.6935	7.45724	0.617958
#1405	no	LY 303511 (Negative control) 0.5uM	SB 218078 0.5uM	19.9947	0	12.1153	0	26.0135	50.7784	1.81404
#1406	no	JAK3 Inhibitor VI 0.5uM	NCGC00244250-01 0.5uM	0.311552	15.559	9.39753	24.1896	35.3364	23.9806	1.98005
#1407	no	PKCbII/EGFR Inhibitor 0.5uM	SB 218078 0.5uM	22.2664	0	12.1648	0.800123	25.61	48.1823	1.83252
#1408	no	NCGC00263020-01 0.5uM	Neratinib 0.5uM	0.308743	0	28.3851	34.6825	45.9536	0	1.54443
#1409	no	Cobimetinib (GDC-0973, RG7420) 0.5uM	Go6976 0.5uM	0.286653	19.4473	17.9385	28.9362	33.3625	6.65225	4.39375
#1410	no	Pluripotin 0.5uM	PRP003-073 0.5uM	6.59146	31.6568	19.0635	7.02911	39.5898	6.48152	0.618173
#1411	no	Bosutinib 0.5uM	NVP-TAE684 0.5uM	1.52352	38.6947	12.0615	17.8484	34.2275	4.22092	2.54552
#1412	no	GSK-650394 0.5uM	VE-821 (ATR Inhibitor IV) 0.5uM	15.303	20.3959	18.9013	8.14694	38.0264	8.80632	1.56611
#1413	no	Indirubin Derivative E804 0.5uM	JAK3 Inhibitor VI 0.5uM	9.24176	8.83753	10.8038	35.7132	35.4161	7.8214	3.34777
#1414	no	Imatinib (Gleevec) 2uM	Pluripotin 0.5uM	6.34679	30.7903	17.9415	5.24871	39.4489	10.8536	0.619955
#1415	no	AZD5363 0.5uM	NCGC00263020-01 0.5uM	0.358714	0	21.2249	27.3501	48.8616	11.9264	1.56487
#1416	no	Go6976 0.05uM	Pluripotin 0.5uM	53.7573	16.0866	9.84078	0	28.1255	2.76464	0.713817
#1417	no	NCGC00263020-01 0.5uM	Sotrastaurin (AEB071) 0.5uM	0.334944	0	30.1862	23.1814	43.9236	12.2731	1.56544
#1418	no	Go 6983 0.5uM	Go6976 0.05uM	6.04707	0	14.5128	29.4496	44.3953	14.615	2.49408
#1419	no	GSK1838705A 0.5uM	NCGC00263020-01 0.5uM	0.349672	0	26.4082	13.3424	48.3261	21.5393	1.57035
#1420	no	PHT-427 0.5uM	Pluripotin 0.5uM	7.22762	32.073	18.9399	7.08955	40.2409	5.36448	0.623228
#1421	no	NCGC00263020-01 0.5uM	Syk Inhibitor II hydrochloride 0.5uM	0.297075	0	27.3312	16.5538	46.5383	19.4535	1.53147
#1422	no	Cdk1/5 Inhibitor (NSC 693868) 0.5uM	NCGC00263020-01 0.5uM	0.29219	0	30.7533	16.59	48.2784	14.2193	1.5753
#1423	no	NCGC00263020-01 0.5uM	TGFb RI Inhibitor III 0.5uM	0.298848	0	30.8409	18.1828	48.4439	12.3019	1.66601
#1424	no	NCGC00263020-01 0.5uM	Y-39983 dihydrochloride 0.5uM	0.312667	0	24.5926	22.5838	49.068	13.7196	1.53147
#1425	no	Go6976 0.5uM	LY2784544 0.5uM	0.284249	21.4991	13.7343	23.1937	29.1827	7.28664	16.6396
#1426	no	NCGC00263020-01 0.5uM	S-99 0.5uM	0.348385	0	29.0393	21.9476	44.0327	14.9379	1.53897
#1427	no	Danusertib (PHA-739358) 0.5uM	JNJ-28312141 0.5uM	4.75039	11.0475	15.1663	23.8231	42.6398	7.87987	6.7626
#1428	no	Go6976 0.05uM	PF-00562271 0.5uM	0.774759	19.651	13.7703	23.5394	40.4381	11.5637	2.36308
#1429	no	LY 303511 (Negative control) 0.5uM	Pluripotin 0.5uM	6.77337	32.2133	17.8955	4.65827	38.8967	11.1224	0.622324
#1430	no	MK-5108 (VX-689) 0.5uM	NVP-BEZ235 (Dactolisib) 0.5uM	0.286187	15.3836	15.6253	16.1112	51.2248	10.3212	3.29192
#1431	no	Ku-0060648 0.5uM	Pluripotin 0.5uM	5.23064	31.7379	18.5992	5.59425	38.8597	11.6188	0.621578
#1432	no	Pluripotin 0.5uM	Tandutinib 0.5uM	8.07121	24.9224	18.4033	13.8977	40.0956	6.26154	0.619033
#1433	no	Arry-380 0.5uM	Pluripotin 0.5uM	7.43377	32.2992	18.6793	7.6137	37.6273	8.03202	0.622654
#1434	no	MLN120B 0.5uM	Pluripotin 0.5uM	7.07252	32.2094	17.9683	7.05845	40.1943	7.21733	0.618251
#1435	no	NCGC00263020-01 0.5uM	TG003 0.5uM	0.406735	0	25.4821	22.7529	49.6185	12.5237	1.57049
#1436	no	AZD3463 0.5uM	GSK-650394 0.5uM	0.822436	50.0515	7.37253	11.273	30.7794	11.148	0.928873
#1437	no	NCGC00263020-01 0.5uM	Pim-1 Inhibitor 2 0.5uM	0.292891	0	26.2352	22.3373	47.9529	14.0375	1.55089
#1438	no	AV 412 0.5uM	Pluripotin 0.5uM	6.05983	33.9561	17.982	12.5419	36.1803	5.16464	0.625337
#1439	no	GSK-3 Inhibitor X 0.5uM	GSK-650394 0.5uM	12.9202	13.0355	18.7985	25.6239	36.4865	4.52204	1.19495
#1440	no	NCGC00263020-01 0.5uM	Tofacitinib 2uM	0.303709	0	19.9151	26.3314	49.7592	14.8925	1.52912
#1441	no	Cobimetinib (GDC-0973, RG7420) 0.5uM	Pluripotin 0.5uM	6.35741	31.9467	19.0198	7.00661	40.2529	7.61037	0.616608
#1442	no	NCGC00263020-01 0.5uM	TPCA-1 0.5uM	0.292148	0	19.7178	31.9262	44.8819	14.5034	1.49169
#1443	yes	CHIR-124 (SB19469) 0.5uM	Ponatinib (AP24534) 0.5uM	72.7637	0	9.04065	0	22.0941	7.10164	1.83164
#1444	no	CEP-33779 0.5uM	Go6976 0.5uM	0.285694	45.8378	12.0636	21.7506	27.504	2.84841	2.55978
#1445	no	AZ 23 0.5uM	Pluripotin 0.5uM	4.1942	14.5016	18.017	3.06177	35.2342	37.1926	0.6535
#1446	no	Dovitinib (TKI-258, CHIR-258) 0.05uM	SB 218078 0.5uM	18.2896	6.14579	12.2024	6.23142	26.3928	41.7812	1.81379
#1447	no	Pluripotin 0.5uM	SGX-523 0.5uM	7.15285	31.9497	18.2286	6.10366	39.5999	9.20226	0.62262
#1448	no	NCGC00263020-01 0.5uM	WHI-P154 0.5uM	0.290287	0	27.5682	25.5125	45.0128	12.8327	1.64755
#1449	no	Dovitinib (TKI-258, CHIR-258) 0.5uM	SB 218078 0.5uM	20.6222	3.77176	11.1895	22.3949	23.8928	29.3176	1.6907
#1450	no	Cdk2 Inhibitor III (CVT-313) 0.5uM	NCGC00263020-01 0.5uM	0.313131	0	30.0501	18.2976	49.2727	13.4498	1.58617
#1451	no	AZD3463 0.5uM	PKC412 (CGP41251, Midostaurin) 0.5uM	0.292436	37.5582	6.96968	16.6368	29.1701	19.9594	2.41646
#1452	no	A-770041 0.5uM	NCGC00263020-01 0.5uM	0.371002	0	29.5667	39.3707	42.493	0	1.21279
#1453	no	CGP 57380 0.5uM	Pluripotin 0.5uM	9.57189	30.7704	17.7704	4.93757	37.6244	11.6496	0.690881
#1454	no	SB 218078 0.5uM	Vandetanib 0.5uM	30.8644	0	10.5974	2.87074	22.7452	44.1765	1.77131
#1455	no	Casein Kinase II Inhibitor III (TBCA) 0.5uM	NCGC00263020-01 0.5uM	2.01563	0	28.1012	18.8928	48.2234	14.2751	1.55719
#1456	no	AT9283 0.5uM	Saracatinib (AZD0530) 0.5uM	12.5094	0	13.428	35.9442	29.0974	5.67097	16.4577
#1457	no	Brivanib (BMS-540215) 0.5uM	Pluripotin 0.5uM	4.13572	32.1061	17.6065	6.52708	39.1479	12.966	0.620357
#1458	no	PKR Inhibitor 0.5uM	SU11652 0.5uM	34.3929	4.84643	13.7162	31.2943	27.0014	0	1.88099
#1459	no	Cdk4 Inhibitor III (Ryuvidine) 0.5uM	NCGC00263020-01 0.5uM	0.292193	0	30.9718	20.5995	47.8289	11.8631	1.58456
#1460	no	MNS (3,4-Methylenedioxy-B-nitrostyrene, MDBN) 0.5uM	NCGC00263020-01 0.5uM	0.290503	0	31.744	20.4601	47.6962	11.4284	1.57163
#1461	no	NCGC00263020-01 0.5uM	SC-68376 0.5uM	0.338572	0	31.7759	18.5864	49.9811	10.6383	1.87774
#1462	no	FMK (RSK inhibitor Fmk) 0.5uM	Pluripotin 0.5uM	6.4932	31.7286	18.7106	6.10198	37.972	11.5695	0.626378
#1463	no	OSI-930 0.5uM	Pluripotin 0.5uM	5.71873	31.0356	18.8899	6.04358	39.0766	11.8382	0.622206
#1464	no	AZD8931 (Sapitinib) 0.5uM	NCGC00263020-01 0.5uM	0.295142	0	31.2456	22.7891	45.1703	10.7017	3.05328
#1465	yes	AMG-51 0.5uM	Ponatinib (AP24534) 0.5uM	1.19659	0	13.7714	0	30.2206	67.3034	0.768002
#1466	no	IRAK1/4 Inhibitor 2uM	NCGC00263020-01 0.5uM	1.18222	0	25.721	24.4902	48.0666	12.216	1.60838
#1467	no	AZD8055 0.5uM	Pluripotin 0.5uM	8.42132	31.9518	19.031	7.25417	39.9596	6.0574	0.61948
#1468	no	BKM120 (NVP-BKM120, Buparlisib) 0.5uM	Pluripotin 0.5uM	9.54159	31.95	17.5517	6.95685	39.9233	6.77478	0.618644
#1469	no	GSK-3 INHIBITOR-I 0.5uM	NCGC00263020-01 0.5uM	0.315896	0	30.9179	20.8267	45.6966	14.0198	1.5754
#1470	no	AV 412 0.5uM	NCGC00263020-01 0.5uM	0.298751	0	29.726	24.4698	46.3668	10.8641	1.6313
#1471	no	Cediranib (AZD2171) 0.5uM	Go6976 0.5uM	0.271705	29.0998	12.8553	14.7677	28.5538	6.33885	21.5045
#1472	no	MEK Inhibitor I 0.5uM	NCGC00263020-01 0.5uM	0.293647	0	31.567	16.3295	49.208	14.4023	1.69944
#1473	no	Cdk1/5 Inhibitor (NSC 693868) 0.5uM	Pluripotin 0.5uM	3.40461	31.6869	17.7274	11.0024	38.6597	10.3992	0.627863
#1474	no	FLT3 Inhibitor (TCS 359) 0.5uM	Pluripotin 0.5uM	7.83086	28.3715	18.4608	10.5311	38.2955	9.40442	0.619022
#1475	no	EGFR/ErbB2 Inhibitor 0.5uM	NCGC00263020-01 0.5uM	0.293262	0	31.0528	29.1774	49.3256	2.13248	1.56864
#1476	yes	Foretinib (GSK1363089) 0.5uM	Ponatinib (AP24534) 0.5uM	0.294915	0	14.5703	0	29.3799	68.5639	0.767603
#1477	no	AS-604850 5uM	Pluripotin 0.5uM	7.7535	32.1617	18.2917	4.25789	38.5191	11.9812	0.622347
#1478	no	Pluripotin 0.5uM	SU6656 0.5uM	1.41232	14.8426	15.5157	0	35.0628	46.0923	0.666079
#1479	no	JNJ-7706621 0.5uM	PKR Inhibitor 0.5uM	0.304316	0	9.05394	42.4323	28.1833	29.8407	3.8135
#1480	no	NCGC00263020-01 0.5uM	WZ8040 0.5uM	0.43718	0	24.7584	27.992	45.3809	13.5236	1.55557
#1481	no	AZD7545 0.5uM	NCGC00263020-01 0.5uM	0.293203	0	29.3078	19.1989	48.4828	14.7931	1.58766
#1482	no	NCGC00263020-01 0.5uM	PD98059 0.5uM	0.346922	0	30.6412	18.6273	48.0331	14.1839	1.86255
#1483	no	LY 294002 5uM	Pluripotin 0.5uM	7.86075	30.8404	18.2488	6.14175	37.8726	12.1048	0.628406
#1484	no	Go6976 0.05uM	GSK-3 Inhibitor XIII 0.5uM	0.341506	3.6535	14.4817	39.7747	42.1873	10.4267	2.8366
#1485	no	AMG-25 0.5uM	Pluripotin 0.5uM	7.97818	31.6204	18.1784	6.89938	39.5918	8.84708	0.623787
#1486	no	NCGC00263020-01 0.5uM	VE-821 (ATR Inhibitor IV) 0.5uM	0.591838	0	29.5533	22.4808	47.1002	12.4731	1.56343
#1487	no	JNJ-28312141 0.5uM	LY2835219 0.5uM	16.2349	0	16.4101	29.4045	43.2414	6.5098	1.97893
#1488	no	H-89 Dihydrochloride 0.5uM	NCGC00263020-01 0.5uM	0.368503	0	29.9043	20.9835	48.1418	12.8347	1.54794
#1489	no	Pluripotin 0.5uM	VX-702 0.5uM	6.78898	31.9197	18.2147	8.02884	39.3253	8.93092	0.62523
#1490	no	CGI1746 0.5uM	Pluripotin 0.5uM	6.93405	31.8587	19.0187	6.86294	39.0769	9.53553	0.620194
#1491	no	Alsterpaullone 0.5uM	AZD3463 0.5uM	22.9793	0	10.3035	21.7835	34.5912	21.8466	2.40751
#1492	no	MK-5108 (VX-689) 0.5uM	SU6656 0.5uM	0.288237	13.8557	22.9517	21.3295	42.7863	3.16359	9.53776
#1493	no	HA-1077 Dihydrochloride (Fasudil) 0.5uM	NCGC00263020-01 0.5uM	0.292871	0	30.584	20.0485	46.9566	14.5302	1.50219
#1494	no	NCGC00263020-01 0.5uM	PKR Inhibitor 0.5uM	25.7651	0	15.2472	26.775	34.407	10.0334	1.69684
#1495	no	GSK-3 Inhibitor XIII 0.5uM	NCGC00263020-01 0.5uM	0.290774	0	26.0792	32.272	42.2199	11.6372	1.43054
#1496	no	GSK-3b Inhibitor XII (TWS119) 0.5uM	JAK3 Inhibitor VI 0.5uM	10.1143	0	14.8374	40.2183	37.6802	7.89661	3.18688
#1497	no	PD98059 0.5uM	SB 218078 0.5uM	17.3664	0	12.032	3.26665	25.6457	53.8848	1.80733
#1498	no	IMD 0354 0.5uM	Pluripotin 0.5uM	7.82452	32.2104	19.055	5.85203	40.0543	8.47772	0.61887
#1499	no	NCGC00263020-01 0.5uM	NCGC00371288-02 0.5uM	0.298625	0	28.8377	22.1156	47.5061	13.8145	1.56085
#1500	no	Apatinib 0.5uM	Pluripotin 0.5uM	6.47137	32.0888	18.9304	5.4865	39.4748	11.0986	0.621902
#1501	no	Dinaciclib (SCH727965) 0.5uM	NCGC00263020-01 0.5uM	0.293522	0	30.8251	21.3723	45.3762	14.7337	1.58989
#1502	no	CC-401 0.5uM	NCGC00263020-01 0.5uM	5.58176	0	21.9985	23.6302	47.5457	13.9269	1.51929
#1503	no	AT9283 0.5uM	Lck Inhibitor (RK 24466) 0.5uM	16.6871	0	13.4862	38.6128	24.4371	6.6732	14.3126
#1504	no	PD 174265 0.5uM	SB 218078 0.5uM	10.1892	0	12.0548	17.201	25.7178	47.2362	1.82757
#1505	no	NCGC00263020-01 0.5uM	PI3Kg Inhibitor (AS-605240) 2uM	6.08397	0	26.6205	21.6337	46.1167	12.3153	1.58146
#1506	no	Go6976 0.05uM	Go6976 0.5uM	0.285453	41.6324	14.1295	17.1695	29.8259	8.68933	2.66118
#1507	no	NCGC00263020-01 0.5uM	Rho Kinase Inhibitor IV 2uM	0.456777	0	28.7106	20.84	47.4511	15.4318	1.51678
#1508	no	GSK2126458 (GSK458) 0.5uM	NCGC00263020-01 0.5uM	0.297075	0	31.0195	18.7023	47.9469	14.8679	1.58871
#1509	no	Pluripotin 0.5uM	Vemurafenib (PLX4032, RG7204) 0.5uM	6.19909	31.9557	18.7488	7.35872	38.9688	10.5746	0.619078
#1510	no	Cdk2 Inhibitor III (CVT-313) 0.5uM	Pluripotin 0.5uM	2.27792	31.9112	17.1996	8.78678	39.8339	13.8284	0.626503
#1511	no	Go6976 0.5uM	GSK-3 Inhibitor X 0.5uM	0.286136	0.646145	17.6576	41.0982	28.7334	6.11361	19.9427
#1512	no	AR-A014418 0.5uM	NCGC00263020-01 0.5uM	0.29111	0	30.5023	19.8693	46.4776	15.8236	1.55166
#1513	no	JNK Inhibitor V 0.5uM	NCGC00263020-01 0.5uM	0.725683	0	27.5657	24.6145	47.3265	12.7347	1.61439
#1514	no	Go6976 0.05uM	NCGC00263020-01 0.5uM	0.293598	25.015	15.7941	18.6541	38.4572	14.8194	1.5781
#1515	no	AG 9 (Tyrphostin A1) 0.5uM	NCGC00263020-01 0.5uM	0.291969	0	31.5323	17.6944	47.9681	15.5877	1.56437
#1516	no	NCGC00263020-01 0.5uM	TGFb RI Kinase Inhibitor (LY364947, HTS 466284) 0.5uM	0.289323	0	30.1378	20.3692	47.9588	14.3202	1.59041
#1517	no	NCGC00263020-01 0.5uM	PD 174265 0.5uM	0.300854	0	30.7643	22.7662	47.1959	11.9434	1.69947
#1518	no	CP 724,714 0.5uM	NCGC00263020-01 0.5uM	0.290321	0	31.7347	19.2505	49.0189	12.8227	1.56868
#1519	no	BMS-2 (Met/Flt-3/VEGFR2 TKI) 0.5uM	SB 218078 0.5uM	21.336	0	11.836	5.904	25.5902	48.2125	1.81698
#1520	no	Pluripotin 0.5uM	S-99 0.5uM	16.6907	31.7779	16.8117	7.40146	35.5149	5.88199	0.618072
#1521	no	BYL719 0.5uM	Pluripotin 0.5uM	8.36581	32.2014	17.6753	6.9793	39.5369	9.42179	0.620935
#1522	no	NCGC00263020-01 0.5uM	Roscovitine (Seliciclib, CYC202) 2uM	0.292221	0	29.0079	20.6435	48.4035	15.0017	1.56237
#1523	no	NCGC00263020-01 0.5uM	PI-103 5uM	1.31668	0	28.6863	23.2833	48.0207	12.0551	1.5555
#1524	no	BGT226 (NVP-BGT226) 0.5uM	NCGC00263020-01 0.5uM	1.3322	0	25.9356	24.7277	48.8553	12.4823	1.60756
#1525	no	NCGC00263020-01 0.5uM	TCS ERK 11e (ERK Inhibitor VIII, VX-11e) 0.5uM	0.292958	0	30.8178	17.2033	47.1859	17.8917	1.55666
#1526	no	Pazopanib 0.5uM	SB 218078 0.5uM	13.3954	2.31856	11.0669	20.7659	25.3098	40.3906	1.73208
#1527	no	KU-60019 0.5uM	Pluripotin 0.5uM	6.1197	31.654	18.6687	6.71536	38.5151	12.701	0.621746
#1528	no	Hydroxocobalamin (Vitamin B12a) 0.5uM	Pluripotin 0.5uM	7.93176	31.9825	18.6061	4.43093	37.8119	13.6207	0.625236
#1529	no	PF-477736 0.5uM	SB 218078 0.5uM	28.4597	8.03188	10.4372	2.61944	21.4672	42.2626	1.7828
#1530	no	NCGC00244250-01 0.5uM	STO-609 0.5uM	0.288774	0	25.0959	32.4187	46.3203	7.90408	3.04772
#1531	no	GSK-3 Inhibitor IX 0.5uM	Pluripotin 0.5uM	10.4793	0	18.0467	11.5891	26.7334	47.144	1.09698
#1532	no	Bentamapimod (AS-602801) 0.5uM	NCGC00263020-01 0.5uM	0.391269	0	30.0562	20.8515	48.7787	13.4346	1.59941
#1533	no	Brivanib (BMS-540215) 0.5uM	NCGC00263020-01 0.5uM	1.24998	0	30.0328	20.231	48.5427	13.4669	1.59609
#1534	no	Chelerythrine Chloride 0.5uM	NCGC00263020-01 0.5uM	0.297439	0	30.0149	20.4206	48.9127	13.9167	1.58434
#1535	no	A-770041 0.5uM	AT9283 0.5uM	30.4464	0	12.9533	33.9585	23.8019	3.51477	10.4998
#1536	no	Go6976 0.5uM	TSU-68 (SU6668, Orantinib) 0.5uM	0.287709	43.5253	17.3932	15.9786	29.1153	6.7719	2.12496
#1537	no	AG-1296 0.5uM	NCGC00263020-01 0.5uM	0.293189	0	30.1733	21.8506	48.1361	13.2249	1.57036
#1538	no	NCGC00263020-01 0.5uM	Wortmannin 0.5uM	0.41352	0	29.6862	20.2706	48.3553	15.0549	1.54887
#1539	no	GSK-3b Inhibitor XII (TWS119) 0.05uM	SB 218078 0.5uM	16.9351	0	12.048	26.4651	26.2252	31.8931	1.77777
#1540	no	FR 180204 0.5uM	NCGC00263020-01 0.5uM	0.328595	0	30.4693	22.0956	49.4132	11.4416	1.6008
#1541	yes	BMS-794833 0.5uM	Ponatinib (AP24534) 0.5uM	0.28708	0	14.5284	0.194998	29.2786	70.2927	0.779483
#1542	no	NCGC00263020-01 0.5uM	SU9516 0.5uM	0.312991	8.39457	26.3446	24.8598	43.2861	10.6938	1.56434
#1543	no	INCB 28060 (Capmatinib) 0.5uM	Pluripotin 0.5uM	7.12084	31.3667	19.0526	6.7357	40.5212	10.0502	0.619668
#1544	no	MEK Inhibitor II 0.5uM	NCGC00263020-01 0.5uM	0.41291	0	31.1349	20.0207	49.7697	12.5128	1.68445
#1545	no	PD98059 5uM	Pluripotin 0.5uM	3.94083	31.4454	18.534	12.9446	37.283	10.7771	0.623466
#1546	no	NCGC00263020-01 0.5uM	PKCbII/EGFR Inhibitor 0.5uM	0.789324	0	30.2371	20.9027	48.4706	13.549	1.66172
#1547	no	Pluripotin 0.5uM	ZSTK474 0.5uM	9.19073	32.2433	18.8643	5.66933	40.0472	8.9997	0.620969
#1548	no	Pluripotin 0.5uM	TGFb RI Kinase Inhibitor (LY364947, HTS 466284) 0.5uM	6.0303	31.5751	16.527	8.29004	39.2697	13.3896	0.619101
#1549	no	MK2a Inhibitor 0.5uM	Pluripotin 0.5uM	9.0038	31.9597	18.8911	4.5506	39.9618	10.7185	0.618666
#1550	yes	MGCD-265 0.5uM	Ponatinib (AP24534) 0.5uM	0.287164	0	14.8037	0	30.2664	69.6143	0.753358
#1551	yes	Cabozantinib malate (XL184) 0.5uM	Ponatinib (AP24534) 0.5uM	0.285548	0	14.715	0	29.6384	70.3099	0.778523
#1552	no	KN-93 0.5uM	Pluripotin 0.5uM	8.49675	31.8559	18.7138	5.976	40.0385	10.0803	0.619675
#1553	no	Go6976 0.5uM	GSK-269962A 0.5uM	0.28787	19.5183	16.8188	26.9651	29.2188	7.2133	15.7755
#1554	no	NCGC00263020-01 0.5uM	PF-05212384 (PKI-587) 0.5uM	0.299984	0	30.8867	21.4064	48.1489	13.4734	1.58641
#1555	no	NCGC00263020-01 0.5uM	PP3 0.5uM	0.457877	0	29.822	22.5026	48.1898	13.1994	1.64187
#1556	no	Pluripotin 0.5uM	Vatalanib (PTK787) 2HCl 0.5uM	8.36979	31.7169	18.6812	6.49531	39.325	10.6786	0.622288
#1557	no	Danusertib (PHA-739358) 0.5uM	SU6656 0.5uM	0.292899	10.6033	20.9352	29.1708	43.7612	4.49639	6.64125
#1558	no	NCGC00263020-01 0.5uM	Telatinib 0.5uM	0.296266	0	31.6243	20.8353	47.6635	13.9024	1.58632
#1559	no	NCGC00263020-01 0.5uM	SAR245409 (XL765) 0.5uM	0.300988	0	31.787	21.0471	46.0258	15.1841	1.57127
#1560	no	SB 218078 0.5uM	SC-68376 0.5uM	20.2199	0	12.4098	0	26.1207	55.3875	1.78406
#1561	no	NCGC00263020-01 0.5uM	PI-103 0.5uM	0.352059	0	30.2158	21.9794	48.6312	13.1976	1.54686
#1562	no	Pluripotin 0.5uM	Telatinib 0.5uM	8.14232	31.6998	18.5721	4.30542	38.258	14.3655	0.620604
#1563	no	NCGC00263020-01 0.5uM	VEGFR2 Kinase Inhibitor IV 0.5uM	0.735946	0	28.4477	24.7261	46.2211	14.3149	1.52872
#1564	no	GW2580 0.5uM	NCGC00263020-01 0.5uM	0.306358	0	31.1575	20.9873	49.2011	12.7602	1.56295
#1565	no	KN-93 5uM	NCGC00263020-01 0.5uM	0.314556	0	31.0829	20.3524	49.2898	13.3342	1.60993
#1566	no	GNF-2 5uM	NCGC00263020-01 0.5uM	0.743167	0	31.4308	20.2573	47.9964	14.0919	1.57799
#1567	no	Cediranib (AZD2171) 0.5uM	GSK-650394 0.5uM	3.34868	45.8968	15.526	5.37298	37.9147	6.6023	1.465
#1568	no	GDC-0941 0.5uM	Pluripotin 0.5uM	11.6635	30.9807	17.5544	8.4644	39.0891	7.76419	0.617628
#1569	no	BMS-3 0.5uM	NCGC00263020-01 0.5uM	0.29332	0	29.3643	21.2298	48.5624	15.1694	1.54475
#1570	no	NCGC00263020-01 0.5uM	PI3Kg Inhibitor (AS-605240) 0.5uM	0.566354	0	28.3163	23.2222	49.2116	13.2815	1.58024
#1571	no	JNJ-38877605 0.5uM	Pluripotin 0.5uM	5.84963	32.1755	18.7033	5.21553	39.3325	14.282	0.622417
#1572	no	PF-04691502 0.5uM	Pluripotin 0.5uM	11.3225	32.3909	18.9948	7.1077	39.8619	5.89713	0.618189
#1573	no	NCGC00350264-01 0.5uM	Pluripotin 0.5uM	9.69037	32.0727	18.8132	7.15325	40.3057	7.55649	0.618903
#1574	no	AG 112 (Tyrphostin A48) 0.5uM	NCGC00263020-01 0.5uM	0.28986	0	31.6499	19.8922	48.3662	14.4778	1.56953
#1575	no	NCGC00263020-01 0.5uM	PKC412 (CGP41251, Midostaurin) 0.5uM	0.307834	20.0351	14.6405	31.0116	36.1304	12.6999	1.42097
#1576	no	GSK1904529A 0.5uM	Pluripotin 0.5uM	6.28588	32.0632	19.0551	7.717	39.3241	11.1968	0.619784
#1577	no	Hydroxocobalamin (Vitamin B12a) 0.5uM	NCGC00263020-01 0.5uM	0.741397	0	30.3881	21.9614	47.7674	13.8608	1.61494
#1578	no	IRAK¬†inhibitor¬†5 0.5uM	NCGC00263020-01 0.5uM	0.293383	0	27.7116	22.2388	49.7547	14.7618	1.5789
#1579	no	AG-490 (Tyrphostin B42) 0.5uM	NCGC00263020-01 0.5uM	0.292014	0	30.5412	20.0208	49.6947	14.2722	1.56582
#1580	no	JNK Inhibitor VIII 0.5uM	NCGC00263020-01 0.5uM	0.462618	0	31.2647	21.3509	49.5829	12.1129	1.615
#1581	no	Cobimetinib (GDC-0973, RG7420) 0.5uM	NCGC00263020-01 0.5uM	0.28943	0	31.8317	16.6047	49.0976	17.3988	1.23503
#1582	no	Cdk1 Inhibitor 0.5uM	NCGC00263020-01 0.5uM	0.30571	0	31.0702	21.1887	49.0263	13.3258	1.5612
#1583	no	BMS-5 (LIM Kinase Inhibitor I) 0.5uM	Pluripotin 0.5uM	6.17805	32.2389	18.8183	7.33945	38.8206	12.4474	0.635394
#1584	no	Mubritinib (TAK 165) 5uM	NCGC00263020-01 0.5uM	0.293608	0	29.4791	21.5145	50.2205	13.3961	1.59103
#1585	no	AZ 23 0.5uM	GSK-650394 0.5uM	5.3319	41.7346	15.8506	10.1271	35.9251	6.1324	1.40925
#1586	no	NCGC00263020-01 0.5uM	PHA-690509 0.5uM	0.291545	0	31.3657	18.7586	48.9872	15.5591	1.56507
#1587	no	Idronoxil (Phenoxodiol) 0.5uM	NCGC00263020-01 0.5uM	0.288321	0	31.385	21.8806	47.2412	14.1124	1.63594
#1588	no	Pluripotin 0.5uM	Rapamycin (Sirolimus) 5uM	7.53561	32.0658	18.4158	5.77806	39.4656	12.6603	0.624124
#1589	no	PF-05212384 (PKI-587) 0.5uM	Pluripotin 0.5uM	6.08691	31.7153	18.5131	5.39845	38.4235	15.8482	0.61939
#1590	no	NCGC00263020-01 0.5uM	SL-327 0.5uM	0.321715	0	31.5239	21.1198	50.3467	11.7717	1.59304
#1591	no	Bisindolylmaleimide IV 0.5uM	NCGC00263020-01 0.5uM	0.957199	0	30.3724	22.0651	48.4023	13.3796	1.5202
#1592	no	NCGC00263020-01 0.5uM	WZ4002 0.5uM	0.298719	0	28.8635	22.6435	47.4581	15.8727	1.57561
#1593	no	CP 547,632 0.5uM	Go6976 0.5uM	0.305876	21.174	12.1045	20.9485	27.8034	3.95528	30.4683
#1594	no	Cdk2 Inhibitor IV (NU6140) 0.5uM	Go6976 0.5uM	0.285741	45.1733	14.2755	20.8965	27.7751	6.54495	1.83325
#1595	no	Pluripotin 0.5uM	VX-702 5uM	9.07015	31.8975	16.8289	7.71135	38.648	12.0105	0.624905
#1596	no	AS-604850 0.5uM	NCGC00263020-01 0.5uM	0.607131	0	30.7351	21.9243	48.8958	13	1.64321
#1597	no	Bosutinib 0.5uM	NCGC00263020-01 0.5uM	0.295785	11.0143	26.4419	35.7784	31.7634	10.1435	1.39041
#1598	yes	c-Met/RON Dual Kinase Inhibitor 0.5uM	Ponatinib (AP24534) 0.5uM	0.284742	0	14.8511	0.382536	30.8362	69.6978	0.789866
#1599	no	NCGC00263020-01 0.5uM	NVP-BVU972 0.5uM	0.325286	0	29.911	21.8778	49.5828	13.5931	1.58256
#1600	no	GSK-650394 0.5uM	NCGC00244250-01 0.5uM	0.295799	55.9402	13.8552	8.12253	31.8347	5.251	1.58005
#1601	no	Pluripotin 0.5uM	TG101348 (SAR302503) 0.5uM	8.77916	32.0347	18.7039	6.82274	38.6867	11.2303	0.626662
#1602	no	BYL719 0.5uM	NCGC00263020-01 0.5uM	0.298536	0	30.3623	21.5148	49.512	13.6686	1.58139
#1603	no	NCGC00263020-01 0.5uM	Wortmannin 2uM	0.401688	0	30.3867	21.6469	48.509	14.426	1.61205
#1604	no	JNK Inhibitor (Negative Control) 0.5uM	NCGC00263020-01 0.5uM	0.380909	0	29.2254	22.7443	49.1547	13.8988	1.59342
#1605	no	JNJ-28312141 0.5uM	MK-5108 (VX-689) 0.5uM	0.294957	13.9997	13.7612	33.4347	45.619	6.89441	3.00115
#1606	no	CX-4945 0.5uM	Go6976 0.5uM	0.334348	33.7197	11.9607	22.5435	26.989	3.08421	18.3821
#1607	no	Amuvatinib (MP-470) 0.5uM	Pluripotin 0.5uM	6.09849	31.889	18.7685	4.98506	38.8123	15.8492	0.624426
#1608	no	KU-60019 0.5uM	NCGC00263020-01 0.5uM	0.314818	0	31.3725	20.224	49.299	14.2822	1.56884
#1609	no	NCGC00263020-01 0.5uM	PKCb Inhibitor 0.5uM	8.09617	0	25.6716	21.722	47.1759	12.794	1.65132
#1610	no	FR 180204 2uM	Pluripotin 0.5uM	13.0446	26.9158	13.9362	11.8379	37.4575	13.3035	0.616056
#1611	no	NCGC00263020-01 0.5uM	Pazopanib HCl (GW786034 HCl) 0.5uM	2.61595	0	31.1024	29.1681	48.093	4.54905	1.59017
#1612	no	Erlotinib HCl 0.5uM	Pluripotin 0.5uM	6.46435	32.0352	18.2635	12.0829	38.1342	9.53591	0.621241
#1613	no	NCGC00244250-01 0.5uM	SU11652 0.5uM	3.15778	30.8188	11.4555	31.6445	37.846	0.627413	1.61598
#1614	no	BMS-2 (Met/Flt-3/VEGFR2 TKI) 0.5uM	NCGC00263020-01 0.5uM	1.07893	0	30.3681	21.9382	48.4717	13.6496	1.66393
#1615	no	AT9283 0.5uM	SKF-86002 0.5uM	42.8744	0	13.4304	1.16383	29.2336	27.0076	3.47429
#1616	no	JAK Inhibitor I 0.05uM	Pluripotin 0.5uM	22.4072	24.2218	13.8902	8.49563	35.4508	11.9793	0.743422
#1617	no	NCGC00263020-01 0.5uM	Vandetanib 0.5uM	15.0095	0	28.6619	21.8737	44.5324	5.55328	1.59047
#1618	no	Pluripotin 0.5uM	SL-327 5uM	4.28593	32.2307	18.6921	9.56296	38.275	13.5663	0.622298
#1619	no	MK2a Inhibitor 0.5uM	SB 218078 0.5uM	23.1412	0	12.3655	5.69564	26.4415	47.7943	1.82341
#1620	no	NCGC00263020-01 0.5uM	ROCK Inhibitor Y-27632 0.5uM	0.387293	0	30.9438	20.3549	49.1937	14.839	1.54644
#1621	no	Amuvatinib (MP-470) 0.5uM	NCGC00263020-01 0.5uM	0.354137	0	31.3698	21.6801	49.0203	13.3091	1.55669
#1622	no	JAK3 Inhibitor VI 0.5uM	JNJ-7706621 0.5uM	0.291025	7.20757	8.40607	28.1664	32.4237	38.56	2.23933
#1623	no	Cdk/Crk Inhibitor (RGB-286147, Cdk7 Inhibitor IV) 0.5uM	NCGC00263020-01 0.5uM	0.299752	0	30.7567	23.0915	47.1258	14.4764	1.56776
#1624	no	PKR Inhibitor 0.5uM	SU6656 0.5uM	17.6053	5.70045	14.2578	39.1658	31.2005	7.27452	2.13711
#1625	no	NCGC00263020-01 0.5uM	Tepotinib (EMD 1214063) 0.5uM	0.307093	0	31.4493	22.3003	48.9481	12.7649	1.57748
#1626	no	Pluripotin 0.5uM	RAF265 (CHIR-265) 0.5uM	6.65301	32.0734	19.0555	7.78151	38.9839	12.1992	0.62223
#1627	no	BI 78D3 0.5uM	Pluripotin 0.5uM	7.17124	32.1576	18.8099	7.28455	39.1559	12.1803	0.618741
#1628	no	Ku-0060648 0.5uM	NCGC00263020-01 0.5uM	0.291839	0	31.1205	21.2024	47.9081	15.329	1.55582
#1629	no	Go6976 0.5uM	Indirubin-3-monoxime 0.5uM	0.28601	12.7081	15.5108	36.5946	26.886	6.64875	18.7809
#1630	no	MK-22-6 0.5uM	NCGC00263020-01 0.5uM	0.413044	0	30.3059	21.7502	49.2761	14.1005	1.56948
#1631	no	BMS-5 (LIM Kinase Inhibitor I) 0.5uM	NCGC00263020-01 0.5uM	0.290816	0	31.3692	20.6147	49.2425	14.3141	1.58508
#1632	no	AMG-51 0.5uM	JAK3 Inhibitor VI 0.5uM	61.821	0	13.7692	11.7498	27.2048	0	2.88071
#1633	no	LY 294002 5uM	NCGC00263020-01 0.5uM	0.756404	0	30.6628	21.7177	48.5196	14.1967	1.58971
#1634	no	GDC-0941 0.5uM	NCGC00263020-01 0.5uM	0.545484	0	30.1424	22.4048	49.7203	13.0078	1.62357
#1635	no	BKM120 (NVP-BKM120, Buparlisib) 0.5uM	NCGC00263020-01 0.5uM	0.907337	0	29.9295	21.4529	49.2146	14.3443	1.59696
#1636	yes	AMG-458 0.5uM	Ponatinib (AP24534) 0.5uM	0.284372	0	15.0946	0.457885	30.8784	69.9596	0.778174
#1637	no	LY 294002 0.5uM	NCGC00263020-01 0.5uM	1.0669	0	30.6452	21.5307	49.4127	13.1478	1.67976
#1638	no	IRAK1/4 Inhibitor 0.5uM	NCGC00263020-01 0.5uM	1.32933	0	26.8399	22.5029	49.4145	15.8491	1.54799
#1639	no	Bohemine 0.5uM	NCGC00263020-01 0.5uM	0.291777	0	30.3379	22.1771	49.1097	14.0413	1.54685
#1640	no	KRN 633 0.5uM	NCGC00263020-01 0.5uM	0.311778	0	30.7181	26.0832	47.7328	11.1248	1.53964
#1641	no	NVP-231 0.5uM	Pluripotin 0.5uM	8.60981	32.1175	18.9987	5.89631	39.3913	11.8923	0.621537
#1642	no	GSK1904529A 0.5uM	NCGC00263020-01 0.5uM	0.316756	0	31.6371	19.421	48.8447	15.7712	1.5688
#1643	no	BGJ398 (Infigratinib) 0.5uM	GSK-650394 0.5uM	0.346477	39.9892	19.2931	11.1465	38.8826	6.37706	1.53986
#1644	no	JNK Inhibitor II (SP6) 0.5uM	NCGC00263020-01 0.5uM	9.34536	0	25.1318	25.0688	44.014	12.4786	1.54798
#1645	no	NCGC00263020-01 0.5uM	TG101348 (SAR302503) 0.5uM	0.483269	0	31.1733	20.4401	48.8398	15.0933	1.57288
#1646	no	Go6976 0.05uM	Indirubin Derivative E804 0.5uM	0.29289	9.02747	11.1671	48.1614	33.7168	9.24832	6.01029
#1647	no	JAK3 Inhibitor IV 0.5uM	Pluripotin 0.5uM	11.1208	32.2305	18.5845	5.26702	39.2078	10.6006	0.620129
#1648	no	Akt Inhibitor IV 0.5uM	NCGC00263020-01 0.5uM	0.295461	0	31.4172	20.9606	49.1204	14.2463	1.59401
#1649	no	FR 180204 2uM	NCGC00263020-01 0.5uM	2.1004	0	28.2012	25.1728	48.5239	11.6059	2.04451
#1650	no	NCGC00263020-01 0.5uM	Tandutinib 0.5uM	0.294582	0	31.2657	22.5226	49.8145	12.163	1.6141
#1651	no	NCGC00263020-01 0.5uM	WZ3146 0.5uM	0.882044	0	23.8578	31.8998	45.7426	13.748	1.58261
#1652	no	MK-5108 (VX-689) 0.5uM	NCGC00344999 0.5uM	31.7045	10.5173	19.2918	10.5484	38.1114	5.31433	2.24576
#1653	no	Akt-I-1,2 0.5uM	NCGC00263020-01 0.5uM	0.336432	0	30.3892	22.5581	48.6219	14.2848	1.55856
#1654	no	AT9283 0.5uM	Pluripotin 0.5uM	81.7089	0	7.61881	5.53042	19.2448	2.91217	0.736098
#1655	no	AG 1478 0.5uM	NCGC00263020-01 0.5uM	0.293962	0	29.8352	26.4252	46.4723	13.2306	1.52655
#1656	no	JNJ-38877605 0.5uM	NCGC00263020-01 0.5uM	0.461201	0	31.4657	21.6148	49.2328	13.4516	1.58765
#1657	no	AMG-208 0.5uM	NCGC00263020-01 0.5uM	0.292967	0	28.7351	22.3557	49.8528	15.0259	1.57062
#1658	no	Pluripotin 0.5uM	Takeda-6d 0.5uM	10.0804	31.6204	17.9028	6.02266	38.8044	12.784	0.620649
#1659	no	Pluripotin 0.5uM	WHI-P154 0.5uM	13.0736	31.3299	16.4034	16.8955	35.4939	4.00138	0.645446
#1660	no	JNK Inhibitor IX 5uM	NCGC00263020-01 0.5uM	0.344687	0	30.6899	22.0236	48.8717	14.3873	1.56517
#1661	no	AMG-458 0.5uM	SB 218078 0.5uM	19.7611	1.3913	12.2172	10.3357	26.0551	46.3899	1.7436
#1662	no	Arry-380 0.5uM	NCGC00263020-01 0.5uM	0.29682	0	31.4517	23.7208	48.0525	12.7995	1.61217
#1663	no	NCGC00263020-01 0.5uM	Rapamycin (Sirolimus) 0.5uM	0.291856	0	31.7076	20.5159	49.6572	14.239	1.5778
#1664	no	JNK Inhibitor IX 5uM	Pluripotin 0.5uM	8.51586	31.8793	18.4444	6.53075	38.9494	13.1121	0.620002
#1665	no	LY 303511 (Negative control) 0.5uM	NCGC00263020-01 0.5uM	1.158	0	30.8127	20.2542	49.3441	14.7513	1.76265
#1666	no	AZ 23 0.5uM	JAK3 Inhibitor VI 0.5uM	19.8664	21.4014	10.845	16.2961	33.7658	13.3988	2.50946
#1667	no	GSK-3b Inhibitor I (TDZD-8) 0.5uM	NCGC00263020-01 0.5uM	0.307051	0	31.3009	20.9763	48.8982	15.0643	1.57025
#1668	no	BPIQ-I 0.5uM	NCGC00263020-01 0.5uM	0.289971	0	30.8189	26.2231	47.693	11.5348	1.56728
#1669	no	BI 78D3 0.5uM	NCGC00263020-01 0.5uM	0.351254	0	31.5197	20.5317	49.6564	14.5127	1.57846
#1670	yes	Ponatinib (AP24534) 0.5uM	SB 218078 0.5uM	53.9629	0	4.23111	0	10.5739	47.8948	1.50336
#1671	no	Imatinib (Gleevec) 2uM	SB 218078 0.5uM	32.5452	1.41339	12.1414	3.6033	26.101	40.5442	1.81757
#1672	no	NCGC00263020-01 0.5uM	SB 202474 0.5uM	0.291783	0	31.7894	20.229	49.74	14.5555	1.57163
#1673	no	Pluripotin 0.5uM	SB203580 2uM	7.73592	31.8992	17.4537	6.54852	38.4625	15.462	0.626729
#1674	no	Chk2 Inhibitor II 0.5uM	NCGC00263020-01 0.5uM	0.397825	0	30.7181	22.979	49.2672	13.3137	1.57103
#1675	no	Akt Inhibitor VIII Isozyme Selective Akti-1/2 5uM	SB 218078 0.5uM	30.1692	0.988337	11.9475	4.80673	25.2869	43.238	1.81203
#1676	no	EGFR/ErbB2/ErbB4 Inhibitor 0.5uM	NCGC00263020-01 0.5uM	0.291898	0	30.6786	22.7961	49.6755	13.2899	1.55664
#1677	no	GSK-3b Inhibitor II 0.5uM	NCGC00263020-01 0.5uM	0.29211	0	31.0315	21.3686	48.3173	15.7348	1.54997
#1678	no	NCGC00263020-01 0.5uM	NVP-231 0.5uM	0.343922	0	31.4029	21.2516	49.0286	14.7208	1.57804
#1679	no	Aurora Kinase Inhibitor III 0.5uM	NCGC00263020-01 0.5uM	0.292208	0	28.0997	25.107	49.1409	14.1103	1.59511
#1680	no	Allitinib (AST1306) 0.5uM	Pluripotin 0.5uM	9.87456	33.1654	19.0262	5.64773	39.7875	10.2276	0.619773
#1681	no	Go6976 0.5uM	GSK690693 0.5uM	0.286742	19.7424	17.8479	22.5658	32.1085	6.72228	19.0783
#1682	no	NCGC00263020-01 0.5uM	NVP-TAE684 0.5uM	31.805	19.9211	12.6476	12.4959	33.5024	4.76063	3.23603
#1683	no	AT9283 0.5uM	Casein Kinase I Inhibitor (D4476) 5uM	47.4974	0	13.2593	1.80056	29.6639	22.5912	3.56744
#1684	no	AG 112 (Tyrphostin A48) 0.5uM	Pluripotin 0.5uM	11.4197	31.8081	18.6111	6.49236	37.3971	12.0612	0.618972
#1685	no	AG-1295 0.5uM	NCGC00263020-01 0.5uM	0.890611	0	31.5017	22.0455	49.3152	13.0938	1.56816
#1686	no	IC-87114 0.5uM	Pluripotin 0.5uM	9.025	31.7315	19.0583	7.26518	39.9062	10.8309	0.618421
#1687	no	Pluripotin 0.5uM	XL147 0.5uM	11.7061	31.8215	18.7611	7.07302	39.7495	8.70766	0.623388
#1688	no	Dovitinib (TKI-258, CHIR-258) 0.5uM	Go6976 0.5uM	0.300131	24.4755	14.4619	33.6892	28.5101	7.1206	9.8899
#1689	no	GSK-269962A 0.5uM	Pluripotin 0.5uM	35.2076	16.4514	17.1672	5.15078	31.9147	11.9758	0.621546
#1690	no	AT9283 0.5uM	OSI-930 0.5uM	60.3574	0	13.4121	5.16676	29.167	5.15636	5.24904
#1691	no	IC-87114 0.5uM	NCGC00263020-01 0.5uM	0.2925	0	31.7462	20.3603	49.4422	15.1041	1.56917
#1692	no	NCGC00263020-01 0.5uM	SGX-523 0.5uM	0.316762	0	30.9709	22.0555	49.2891	14.3014	1.58777
#1693	no	Aloisine A (RP107) 0.5uM	NCGC00263020-01 0.5uM	0.291691	0	23.6252	31.1993	47.258	14.6688	1.50554
#1694	no	Emodin (Archin, Frangulic Acid) 0.5uM	NCGC00263020-01 0.5uM	0.300069	0	29.3639	22.535	49.7482	15.0743	1.5394
#1695	no	GNF-2 5uM	Pluripotin 0.5uM	7.15598	31.1458	18.5673	9.15096	37.4004	14.5157	0.625841
#1696	no	Go6976 0.5uM	SR-3306 0.5uM	0.28667	23.7697	16.3725	23.5371	31.6806	7.48014	15.446
#1697	no	AP26113 0.5uM	PKR Inhibitor 0.5uM	16.3274	0	12.2913	40.6882	28.0051	18.2954	2.96978
#1698	no	Erlotinib HCl 0.5uM	NCGC00263020-01 0.5uM	0.294524	0	30.4541	23.5838	47.7183	14.9336	1.60302
#1699	no	Mubritinib (TAK 165) 0.5uM	NCGC00263020-01 0.5uM	0.291878	0	31.5203	21.1553	49.2059	14.8669	1.56901
#1700	no	BMS-754807 0.5uM	JAK3 Inhibitor VI 0.5uM	57.0508	13.216	12.0676	0	31.1147	2.89092	2.2806
#1701	no	NCGC00263020-01 0.5uM	Roscovitine (Seliciclib, CYC202) 0.5uM	0.291555	0	31.1939	21.2362	49.5322	14.7928	1.59317
#1702	no	GNF-2 0.5uM	NCGC00263020-01 0.5uM	0.388941	0	31.2771	22.5934	47.9466	14.8281	1.60875
#1703	no	NCGC00263020-01 0.5uM	XL147 0.5uM	0.30308	0	31.5445	21.7903	49.1573	14.3197	1.59811
#1704	no	PI-103 5uM	SB 218078 0.5uM	38.5004	2.48599	11.9376	0.471407	25.7649	37.7164	1.84118
#1705	no	AT9283 0.5uM	Vargatef (Nintedanib, BIBF 1120) 0.5uM	20.3895	2.83129	11.735	14.9522	27.3899	33.6632	7.76589
#1706	no	Casein Kinase I Inhibitor (D4476) 0.5uM	NCGC00263020-01 0.5uM	0.421447	0	31.1818	22.5849	50.0342	12.8881	1.62911
#1707	no	ERK Inhibitor III 0.5uM	NCGC00263020-01 0.5uM	0.466558	0	31.7092	21.8483	48.8574	14.233	1.65039
#1708	no	FLT3 Inhibitor (TCS 359) 0.5uM	NCGC00263020-01 0.5uM	0.350993	0	31.0842	23.0494	49.2564	13.4635	1.56628
#1709	no	NCGC00263020-01 0.5uM	SKI II 0.5uM	0.292259	0	31.5282	20.7782	49.992	14.6022	1.58127
#1710	no	Endoxifen 0.5uM	NCGC00263020-01 0.5uM	0.429986	0	31.6153	22.1096	48.6204	14.488	1.55136
#1711	no	BMS-754807 0.5uM	Go6976 0.5uM	0.285895	38.1327	12.679	15.6736	26.0745	5.16717	20.8132
#1712	no	CGI1746 0.5uM	NCGC00263020-01 0.5uM	0.29519	0	31.5592	22.7964	48.4974	14.1003	1.57966
#1713	no	NCGC00263020-01 0.5uM	VEGFR Tyrosine Kinase Inhibitor II 0.5uM	0.29433	0	30.5688	24.202	48.4135	13.8728	1.49441
#1714	no	JNJ-28312141 0.5uM	NVP-TAE684 0.5uM	2.82545	33.8404	10.5494	23.8543	38.847	3.22829	5.7193
#1715	no	JAK3 Inhibitor IV 0.5uM	NCGC00263020-01 0.5uM	0.515664	0	31.3	20.8963	49.9957	14.5517	1.60857
#1716	no	Pluripotin 0.5uM	SB505124 0.5uM	8.2029	32.1805	19.0727	7.20892	40.7687	10.8898	0.61834
#1717	no	NCGC00263020-01 0.5uM	Vatalanib (PTK787) 2HCl 0.5uM	0.304437	0	31.5933	21.5938	49.168	14.7278	1.56291
#1718	no	GSK-3b Inhibitor XI 0.5uM	NCGC00263020-01 0.5uM	0.293196	0	31.2549	27.0452	46.7606	12.1155	1.52472
#1719	no	NCGC00263020-01 0.5uM	VEGFR2 Kinase Inhibitor I 0.5uM	0.33281	0	31.1675	27.2168	47.9574	10.7651	1.55751
#1720	no	MK-2206 2HCl 0.5uM	NCGC00263020-01 0.5uM	0.311605	0	31.4108	22.3589	49.5451	13.7653	1.61504
#1721	no	NCGC00263020-01 0.5uM	SB505124 0.5uM	0.573743	0	31.8828	22.2483	50.3241	11.896	2.08616
#1722	no	KN-93 0.5uM	NCGC00263020-01 0.5uM	0.388307	0	31.6165	21.0431	50.0575	14.308	1.60703
#1723	no	Allitinib (AST1306) 0.5uM	NCGC00263020-01 0.5uM	0.297292	0	30.4926	22.36	50.0194	14.2777	1.5777
#1724	no	Go6976 0.5uM	Pim-1 Inhibitor 2 0.5uM	0.286833	37.0359	13.5407	22.5718	31.4578	10.1861	3.95468
#1725	no	Pluripotin 0.5uM	RWJ 67657 (JNJ-3026582) 0.5uM	11.3687	31.8385	15.7812	7.08682	40.2123	12.135	0.618733
#1726	no	LY2784544 0.5uM	PKR Inhibitor 0.5uM	18.8196	8.00542	8.5536	33.913	32.7893	13.0448	3.92279
#1727	no	Linifanib (ABT-869) 0.5uM	Pluripotin 0.5uM	11.3628	25.1154	18.3028	15.9863	39.0569	8.60985	0.623029
#1728	no	BAY 11-7082 0.5uM	NCGC00263020-01 0.5uM	0.310957	0	31.1003	21.6315	49.5292	15.009	1.57313
#1729	no	MLN120B 0.5uM	NCGC00263020-01 0.5uM	0.433658	0	30.7246	22.394	49.9811	14.0432	1.60414
#1730	no	NCGC00263020-01 0.5uM	SKI II 5uM	0.296639	0	31.7103	22.2777	50.3292	12.9743	1.60163
#1731	no	Akt Inhibitor VIII Isozyme Selective Akti-1/2 0.5uM	NCGC00263020-01 0.5uM	0.299055	0	30.9523	22.2525	49.6097	14.5115	1.57273
#1732	no	Motesanib Diphosphate 0.5uM	Pluripotin 0.5uM	9.89237	31.903	19.0636	5.84716	39.4673	12.4093	0.620752
#1733	no	JNJ-7706621 0.5uM	KW-2449 0.5uM	0.291847	15.9071	11.6973	29.2166	36.0589	24.1802	1.90514
#1734	no	ITD 1 0.5uM	NCGC00263020-01 0.5uM	0.29333	0	31.3878	22.0272	50.032	13.9543	1.56689
#1735	no	AS-604850 5uM	NCGC00263020-01 0.5uM	0.333458	0	30.6773	22.0561	50.1163	14.5191	1.55934
#1736	no	Piceatannol 0.5uM	Pluripotin 0.5uM	11.2664	32.0567	19.0228	6.95789	40.2658	9.07087	0.626658
#1737	no	GSK-3 Inhibitor IX 0.5uM	PKC412 (CGP41251, Midostaurin) 0.5uM	3.12373	0	16.1959	46.0863	35.8068	12.6141	5.4499
#1738	no	Compound 56 0.5uM	NCGC00263020-01 0.5uM	0.289449	0	30.6318	26.9321	47.3617	12.4284	1.63551
#1739	no	Alisertib (MLN8237) 0.5uM	Go6976 0.5uM	0.283634	38.8303	15.6521	17.7151	29.2208	7.37325	10.2821
#1740	no	AC480 (BMS-599626) 0.5uM	NCGC00263020-01 0.5uM	0.294274	0	29.7892	25.3779	49.8304	12.5048	1.56367
#1741	no	JAK Inhibitor I 0.5uM	NCGC00263020-01 0.5uM	0.298753	27.2185	14.737	22.7875	37.2286	15.2158	1.92121
#1742	no	IC261 0.5uM	NCGC00263020-01 0.5uM	0.609826	0	31.1043	22.9305	49.7108	13.4908	1.56284
#1743	no	Pluripotin 0.5uM	SGI-1776 free base 0.5uM	20.9278	15.7406	16.2279	19.3454	38.0121	8.54779	0.627466
#1744	no	DNA-PK Inhibitor II 0.5uM	NCGC00263020-01 0.5uM	0.346882	0	31.586	21.1971	49.8638	14.8683	1.57391
#1745	no	GTP-14564 0.5uM	NCGC00263020-01 0.5uM	0.318479	0	31.6705	25.4315	48.6364	11.8374	1.54666
#1746	no	Gefitinib 0.5uM	NCGC00263020-01 0.5uM	3.0594	0	30.7122	22.4469	48.7618	12.5449	1.93322
#1747	no	DNA-PK Inhibitor II 0.5uM	Pluripotin 0.5uM	9.07023	32.2369	19.0035	7.33191	39.6762	11.5321	0.621647
#1748	no	BPIQ-I 0.5uM	Pluripotin 0.5uM	2.53547	30.8337	18.1223	13.8777	36.911	16.5537	0.642206
#1749	no	Pluripotin 0.5uM	SKI II 0.5uM	8.57232	32.2386	18.8736	7.90757	39.8904	11.3984	0.618318
#1750	no	Cdk1 Inhibitor 0.5uM	Pluripotin 0.5uM	7.5816	31.7008	18.3554	8.50209	39.843	12.8903	0.628128
#1751	no	NCGC00263020-01 0.5uM	Triciribine 0.5uM	0.347591	0	30.9176	22.5421	49.4644	14.637	1.5973
#1752	no	NCGC00263020-01 0.5uM	OSU-03012 (AR-12) 0.5uM	0.295185	0	31.843	22.0811	49.4867	14.2199	1.5863
#1753	no	JNK Inhibitor IX 0.5uM	NCGC00263020-01 0.5uM	0.342045	0	31.4338	21.9286	49.548	14.6897	1.58162
#1754	no	NCGC00263020-01 0.5uM	PDGFR Tyrosine Kinase Inhibitor II 0.5uM	0.46377	0	31.4119	21.9777	47.981	16.1505	1.5652
#1755	no	INCB 28060 (Capmatinib) 0.5uM	NCGC00263020-01 0.5uM	0.334149	0	31.7741	22.0914	50.4442	13.3218	1.59308
#1756	no	CHIR-124 (SB19469) 0.5uM	GSK-650394 0.5uM	46.6791	0	13.1234	17.1201	35.0207	6.20712	1.40872
#1757	no	Lapatinib 0.5uM	NCGC00263020-01 0.5uM	0.291951	0	30.5409	23.3137	49.4796	14.3957	1.57089
#1758	no	EGFR Inhibitor 0.5uM	NCGC00263020-01 0.5uM	0.293067	0	31.6849	20.848	49.3949	15.8556	1.57361
#1759	no	NCGC00263020-01 0.5uM	Rapamycin (Sirolimus) 5uM	0.919697	0	30.8991	22.8285	49.4615	13.9577	1.58559
#1760	no	AZD-26 0.5uM	Pluripotin 0.5uM	11.1059	32.2206	19.0683	6.73529	39.9056	10.0064	0.625248
#1761	no	AKT-I-1 0.5uM	Pluripotin 0.5uM	10.502	32.1937	19.0635	6.68521	40.3381	10.3034	0.618419
#1762	no	Herbimycin A 0.5uM	NCGC00263020-01 0.5uM	0.442276	0	30.9704	23.1575	49.9189	13.6337	1.59918
#1763	no	Lapatinib 0.5uM	Pluripotin 0.5uM	9.40718	33.0398	18.4071	7.39961	39.0398	11.8297	0.619006
#1764	no	DNA-PK Inhibitor V 0.5uM	NCGC00263020-01 0.5uM	0.297646	0	31.7878	21.9555	50.1575	13.9594	1.58649
#1765	no	KX2-391 0.5uM	NCGC00263020-01 0.5uM	0.295534	0	31.7688	22.3859	49.8068	13.9192	1.56906
#1766	no	PKC412 (CGP41251, Midostaurin) 0.5uM	SU11652 0.5uM	16.7715	29.4942	10.9645	25.7638	33.7051	1.45311	1.59509
#1767	no	Imatinib Mesylate 0.5uM	NCGC00263020-01 0.5uM	0.300966	0	31.3368	22.3928	50.3402	13.8184	1.56895
#1768	no	Compound 52 (NG 52) 0.5uM	NCGC00263020-01 0.5uM	0.321415	0	27.7123	27.7967	47.6991	14.6464	1.62025
#1769	no	NCGC00263020-01 0.5uM	QNZ (EVP4593) 0.5uM	0.455854	0	31.0946	20.9056	50.3309	15.4336	1.6037
#1770	no	NCGC00263020-01 0.5uM	PRT-060318 0.5uM	1.06418	0	26.5469	24.5142	46.8924	19.246	1.56815
#1771	no	Masitinib 0.5uM	Pluripotin 0.5uM	9.6463	31.7591	18.3436	9.1379	39.9093	10.4515	0.61802
#1772	no	Copanlisib (BAY 80-6946) 0.5uM	Pluripotin 0.5uM	12.2683	32.0716	18.9099	6.97969	40.2262	8.80034	0.618936
#1773	no	Control	Pluripotin 0.5uM	9.73527	32.2207	19.0727	7.09162	40.8404	10.3039	0.618346
#1774	no	BAG 956 0.5uM	Go6976 0.5uM	0.288637	47.3084	13.639	22.5556	31.7538	1.3898	2.9493
#1775	no	BMS-3 0.5uM	Pluripotin 0.5uM	8.44186	31.5961	18.887	9.10816	39.0377	12.1943	0.644443
#1776	no	BX-912 0.5uM	JNJ-7706621 0.5uM	1.38254	12.6356	16.6705	41.6673	33.9239	8.36251	5.29996
#1777	no	GSK2334470 0.5uM	NCGC00263020-01 0.5uM	0.382743	0	31.8711	21.5575	49.4185	15.1525	1.57751
#1778	no	NCGC00263020-01 0.5uM	Quizartinib HCl (AC-220) 0.5uM	0.291965	0	31.4143	24.3896	49.0102	13.2466	1.60981
#1779	no	Pazopanib HCl (GW786034 HCl) 0.5uM	SB 218078 0.5uM	18.3746	5.03447	12.1185	12.6551	25.6051	44.4083	1.76879
#1780	no	NCGC00263020-01 0.5uM	Rho Kinase Inhibitor III Rockout 0.5uM	0.309374	0	31.7107	21.8162	50.1138	14.4542	1.56592
#1781	no	Cdk4 Inhibitor II (NSC 625987) 0.5uM	NCGC00263020-01 0.5uM	0.296391	0	31.7339	23.5332	49.3244	13.5663	1.53315
#1782	no	AZD7545 0.5uM	Pluripotin 0.5uM	9.89145	31.7428	18.8638	6.94829	39.1032	12.857	0.622437
#1783	no	NCGC00263020-01 0.5uM	Rho Kinase Inhibitor IV 0.5uM	0.335613	0	31.513	21.8457	49.4406	15.3533	1.54081
#1784	no	JNJ-7706621 0.5uM	LDK378 0.5uM	0.286455	0	23.3165	35.802	42.4412	11.7608	6.42249
#1785	no	Gefitinib 0.5uM	SB 218078 0.5uM	27.0042	0	12.5721	0	25.3818	53.362	1.77994
#1786	no	Apatinib 0.5uM	SB 218078 0.5uM	30.3661	0	12.3781	3.09956	26.1935	46.2624	1.83135
#1787	no	Akt Inhibitor X 0.5uM	NCGC00263020-01 0.5uM	0.314976	0	31.6698	22.5172	49.8398	14.1976	1.59887
#1788	no	NCGC00263020-01 0.5uM	Piceatannol 0.5uM	0.347679	0	31.7492	22.3414	49.6964	14.461	1.54874
#1789	no	Copanlisib (BAY 80-6946) 0.5uM	NCGC00263020-01 0.5uM	0.315073	0	31.8128	22.4066	49.5531	14.4551	1.61303
#1790	no	NCGC00263020-01 0.5uM	PF-4708671 0.5uM	0.291963	0	31.5842	22.5334	49.4216	14.7797	1.56636
#1791	no	NCGC00263020-01 0.5uM	Ro-32-0432 hydrochloride 0.5uM	3.45606	0	31.7096	20.8116	47.6631	14.98	1.57155
#1792	no	AG-490 (Tyrphostin B42) 5uM	Pluripotin 0.5uM	5.73736	31.6157	18.5514	6.77765	37.4239	19.4582	0.629593
#1793	no	Mubritinib (TAK 165) 0.5uM	Pluripotin 0.5uM	9.03561	32.1295	18.6931	9.06093	39.7242	10.9435	0.618423
#1794	no	Endoxifen 0.5uM	Pluripotin 0.5uM	9.70887	31.9428	18.9751	6.24371	39.688	13.0341	0.622188
#1795	no	Pluripotin 0.5uM	Tofacitinib 0.5uM	14.4855	31.4552	16.5053	8.61396	39.6901	8.85474	0.621946
#1796	no	NCGC00263020-01 0.5uM	S6K-18 0.5uM	0.308479	0	31.3678	22.6056	50.119	14.2717	1.57386
#1797	no	Diacylglycerol Kinase Inhibitor II 0.5uM	NCGC00263020-01 0.5uM	0.429969	0	31.746	21.6731	50.1776	14.6448	1.57651
#1798	no	MK-2206 2HCl 0.5uM	Pluripotin 0.5uM	8.64444	32.0921	18.8035	6.99251	39.9717	13.1446	0.618254
#1799	no	JAK Inhibitor I 0.5uM	JAK3 Inhibitor VI 0.5uM	37.0934	6.5457	8.88853	22.9797	34.176	8.28247	2.31175
#1800	no	AT9283 0.5uM	Vemurafenib (PLX4032, RG7204) 0.5uM	66.077	0	13.3259	4.76232	25.1023	5.96285	5.06879
#1801	no	Bisindolylmaleimide IV 0.5uM	Pluripotin 0.5uM	20.4236	16.5675	17.2715	15.8362	35.5725	13.9896	0.641518
#1802	no	DNA-PK Inhibitor V 0.5uM	Pluripotin 0.5uM	8.77144	31.7499	18.8531	7.55545	40.1805	12.5757	0.620318
#1803	no	JNK Inhibitor II (SP6) 0.5uM	Pluripotin 0.5uM	43.4131	22.1602	12.7688	7.39057	29.0426	4.8421	0.692994
#1804	no	Pluripotin 0.5uM	ZM 336372 0.5uM	9.63871	31.9704	18.8871	7.10382	39.102	13.0596	0.622056
#1805	no	Gefitinib 2uM	NCGC00263020-01 0.5uM	19.33	0	27.4572	21.9658	44.4715	3.68314	3.49185
#1806	no	Aurora Kinase Inhibitor III 0.5uM	Pluripotin 0.5uM	10.3723	30.3788	17.745	8.33394	39.3677	13.586	0.626307
#1807	no	KN-62 0.5uM	NCGC00263020-01 0.5uM	0.329279	0	31.7232	21.8413	50.4412	14.4359	1.64643
#1808	no	BMS-2 (Met/Flt-3/VEGFR2 TKI) 0.5uM	Pluripotin 0.5uM	9.47403	31.7297	18.3852	7.57092	38.7884	13.866	0.621732
#1809	no	Chk2 Inhibitor II 0.5uM	Pluripotin 0.5uM	11.2507	31.6209	18.3541	6.78542	38.8127	12.9901	0.633263
#1810	no	GSK-269962A 0.5uM	NCGC00263020-01 0.5uM	6.37455	0	28.7886	22.1748	47.2951	14.2755	1.57563
#1811	no	A-770041 0.5uM	SB 218078 0.5uM	15.2054	0	11.8413	36.7048	20.821	34.6351	1.28677
#1812	no	NCGC00263020-01 0.5uM	NCGC00350264-01 0.5uM	0.419723	0	31.7788	22.0324	50.1195	14.5327	1.62229
#1813	no	Alisertib (MLN8237) 0.5uM	GSK-650394 0.5uM	0.304702	58.0962	18.0253	0	37.5352	4.95715	1.59508
#1814	no	NCGC00263020-01 0.5uM	PRP003-073 0.5uM	0.680479	0	31.8769	22.2696	49.1301	14.9749	1.60624
#1815	no	IMD 0354 0.5uM	NCGC00263020-01 0.5uM	0.294079	0	31.7668	21.6635	50.1168	15.1647	1.56758
#1816	no	NCGC00263020-01 0.5uM	PHT-427 0.5uM	0.383531	0	31.7916	22.123	49.9389	14.7549	1.59704
#1817	no	AZD8055 0.5uM	NCGC00263020-01 0.5uM	0.308361	0	31.8109	21.6726	49.8024	15.452	1.56652
#1818	no	NCGC00263020-01 0.5uM	OSI-906 (Linsitinib) 0.5uM	0.29231	0	31.8188	24.212	48.7559	13.9643	1.57557
#1819	no	AKT-I-1 0.5uM	NCGC00263020-01 0.5uM	0.298222	0	31.8789	22.1408	49.9788	14.7131	1.61526
#1820	no	Pluripotin 0.5uM	Regorafenib (BAY 73-4506) 0.5uM	6.89683	27.8527	18.5731	9.29954	38.2808	19.1256	0.620037
#1821	no	Cdk1 Inhibitor (CGP74514A) 0.5uM	NCGC00263020-01 0.5uM	0.293136	0	28.712	29.9389	47.3261	12.878	1.53307
#1822	no	PKC412 (CGP41251, Midostaurin) 0.5uM	Syk Inhibitor (OXSI 2) 0.5uM	0.387697	39.6309	15.3757	22.0145	34.871	6.21523	2.19119
#1823	no	AT9283 0.5uM	SB590885 0.5uM	60.9041	0	12.6563	10.0213	25.9881	5.26272	5.8851
#1824	no	DNA-PK Inhibitor III 0.5uM	NCGC00263020-01 0.5uM	0.363309	0	31.8439	21.7256	50.2061	15.0083	1.57768
#1825	no	Fingolimod (FTY720) HCl 0.5uM	NCGC00263020-01 0.5uM	0.308182	0	31.7779	22.676	50.4989	14.001	1.56506
#1826	no	Alsterpaullone 0.5uM	NCGC00263020-01 0.5uM	5.56885	0	29.9281	26.8771	43.0182	13.8918	1.54495
#1827	no	KN-93 5uM	Pluripotin 0.5uM	8.21337	32.0883	18.7809	7.57296	39.5809	14.0442	0.620456
#1828	no	BGJ398 (Infigratinib) 0.5uM	NCGC00263020-01 0.5uM	0.289093	0	31.8034	28.8025	44.8441	13.6146	1.56929
#1829	no	7307-50-7 0.5uM	NCGC00263020-01 0.5uM	1.63205	0	31.8263	21.7648	49.7232	14.4301	1.56352
#1830	no	PF-4708671 0.5uM	Pluripotin 0.5uM	11.1616	31.9089	18.822	7.54906	40.2533	10.6334	0.6183
#1831	no	NCGC00263020-01 0.5uM	PF-04691502 0.5uM	0.409462	0	31.7914	22.5302	49.6129	15.0192	1.58521
#1832	no	NCGC00263020-01 0.5uM	PQ 401 0.5uM	0.801142	0	31.5954	22.1036	49.9096	14.9926	1.56468
#1833	no	Imatinib (Gleevec) 2uM	NCGC00263020-01 0.5uM	1.21519	0	30.5657	24.2706	49.3367	14.0353	1.55644
#1834	no	EGFR/ErbB2/ErbB4 Inhibitor 0.5uM	Pluripotin 0.5uM	8.38862	33.4745	18.6232	8.30109	38.9552	12.656	0.621238
#1835	no	Go6976 0.5uM	PF-3644022 0.5uM	0.287011	52.6067	13.4502	17.8931	26.1861	8.79595	1.80443
#1836	no	Indirubin Derivative E804 0.5uM	KW-2449 0.5uM	6.26099	16.0434	13.9056	35.2765	38.1707	8.65298	2.7867
#1837	no	Pluripotin 0.5uM	Sorafenib Tosylate 0.5uM	7.57407	29.9036	18.7647	15.5017	39.7748	8.97481	0.619696
#1838	no	c-FMS¬†inhibitor 0.5uM	NCGC00263020-01 0.5uM	0.291762	0	29.705	25.9117	49.3462	14.3233	1.56094
#1839	no	CGK 733 0.5uM	NCGC00263020-01 0.5uM	0.327369	0	31.7432	22.6648	50.2801	14.5762	1.57082
#1840	no	GF109203X 0.5uM	Pluripotin 0.5uM	60.023	1.5459	13.6432	10.0606	31.1816	4.04376	0.668181
#1841	no	NCGC00263020-01 0.5uM	Pazopanib 0.5uM	0.705902	0	29.6838	31.4482	48.8362	8.90439	1.59478
#1842	no	PDGFR Tyrosine Kinase Inhibitor II 0.5uM	Pluripotin 0.5uM	17.1298	31.9345	18.6183	5.42957	38.7017	8.75397	0.619313
#1843	no	DNA-PK Inhibitor III 0.5uM	Pluripotin 0.5uM	11.6676	32.2215	18.9816	7.17293	40.1312	10.4547	0.620454
#1844	no	NCGC00344999 0.5uM	Pluripotin 0.5uM	64.0517	16.4269	11.9231	0	27.6787	0.596888	0.589446
#1845	no	MK-22-6 0.5uM	Pluripotin 0.5uM	11.6568	31.9008	18.0213	6.15801	39.209	13.7353	0.618642
#1846	no	OSI-906 (Linsitinib) 0.5uM	Pluripotin 0.5uM	8.91565	31.6823	19.0099	7.72927	39.325	14.0278	0.620055
#1847	no	Fingolimod (FTY720) HCl 0.5uM	Pluripotin 0.5uM	9.76666	31.7341	18.8309	7.18033	40.6587	12.5284	0.619266
#1848	no	Pluripotin 0.5uM	S6K-18 0.5uM	10.4934	31.8081	18.9001	7.38947	39.9144	12.2093	0.622932
#1849	no	Doramapimod (BIRB 796, p38 MAP Kinase Inhibitor X) 0.5uM	Go6976 0.5uM	8.98108	10.6679	13.4968	5.65525	26.2623	50.597	5.7091
#1850	no	GTP-14564 0.5uM	Pluripotin 0.5uM	7.80577	25.7709	18.9301	13.6083	37.273	17.4807	0.623498
#1851	no	JNK Inhibitor VIII 0.5uM	Pluripotin 0.5uM	6.91872	32.2113	17.9427	4.59836	39.4584	19.7693	0.621613
#1852	no	AZD-26 0.5uM	NCGC00263020-01 0.5uM	0.308762	0	31.7576	22.9505	49.8953	15.0754	1.56084
#1853	no	NCGC00263020-01 0.5uM	ZSTK474 0.5uM	1.11793	0	31.2572	22.8028	50.2026	14.6591	1.57429
#1854	no	CAL-101 (Idelalisib, GS-1101) 0.5uM	NCGC00263020-01 0.5uM	0.294548	0	31.8486	22.1741	50.1133	15.638	1.57119
#1855	no	Pluripotin 0.5uM	Tie2 kinase inhibitor 0.5uM	9.08156	32.1921	18.8678	6.17718	39.4837	15.231	0.621528
#1856	no	EGFR Inhibitor 0.5uM	Pluripotin 0.5uM	11.9282	31.8605	18.7736	7.12952	40.0359	11.3083	0.62019
#1857	no	KU-55933 (ATM Kinase Inhibitor) 5uM	NCGC00263020-01 0.5uM	11.9437	0	27.6787	22.4332	49.3914	6.94939	3.26737
#1858	no	NCGC00263020-01 0.5uM	NVP-AEW541 0.5uM	0.304415	0	31.4791	26.8382	47.5791	13.961	1.57567
#1859	no	AG-1024 0.5uM	NCGC00263020-01 0.5uM	0.491406	0	31.0787	24.1955	49.7324	14.7107	1.56618
#1860	no	Go6976 0.05uM	JNJ-7706621 0.5uM	0.289963	13.7124	12.0646	36.3916	35.0918	21.6053	2.61988
#1861	no	Control	NCGC00263020-01 0.5uM	0.306651	0	31.8828	22.0738	50.7982	15.1643	1.57163
#1862	no	Apatinib 0.5uM	NCGC00263020-01 0.5uM	0.302588	0	31.8219	25.5862	48.2647	14.2771	1.61445
#1863	no	Pluripotin 0.5uM	SB202190 (FHPI) 2uM	8.75655	31.9437	16.0773	7.34241	39.4287	17.7374	0.620112
#1864	no	Chk2 Inhibitor II 2uM	NCGC00263020-01 0.5uM	6.33302	0	30.2343	22.5455	48.0373	13.2109	1.54551
#1865	no	Pluripotin 0.5uM	Rho Kinase Inhibitor IV 2uM	25.1975	28.3517	16.925	6.98239	38.0764	5.70186	0.677032
#1866	no	AGL 2043 0.5uM	NCGC00263020-01 0.5uM	0.304582	0	30.6409	26.9893	48.5464	13.9002	1.58103
#1867	no	Pluripotin 0.5uM	SB203580 0.5uM	10.1591	32.1054	18.1048	8.66049	39.5748	12.7524	0.620293
#1868	no	MK2a Inhibitor 0.5uM	NCGC00263020-01 0.5uM	2.1691	0	31.6159	22.2417	49.8621	14.4404	1.67059
#1869	no	Cdk4 Inhibitor II (NSC 625987) 0.5uM	Pluripotin 0.5uM	8.43119	31.7496	18.7345	8.5452	39.8026	14.1907	0.628438
#1870	no	Alsterpaullone 2 Cyanoethyl 0.5uM	Go6976 0.05uM	8.44484	0	16.4606	42.1311	36.9627	15.5401	2.54415
#1871	no	AG-1024 2uM	NCGC00263020-01 0.5uM	0.290786	0	30.9001	24.9645	49.3424	15.0956	1.55874
#1872	no	NCGC00263020-01 0.5uM	Vemurafenib (PLX4032, RG7204) 0.5uM	6.34794	0	28.2085	25.2226	45.5748	15.2398	1.57822
#1873	no	CX-4945 0.5uM	SB 218078 0.5uM	45.5079	0	10.7045	5.89647	24.147	34.1483	1.79853
#1874	no	Filgotinib (GLPG0634) 0.5uM	Pluripotin 0.5uM	9.79237	31.7798	17.1429	11.6763	39.7985	11.4665	0.618452
#1875	no	Isogranulatimide 0.5uM	NCGC00263020-01 0.5uM	15.2033	0	28.9549	23.461	43.091	9.78651	1.78347
#1876	no	AZD8931 (Sapitinib) 0.5uM	Pluripotin 0.5uM	9.60567	33.178	18.9345	8.00182	39.9534	12.0649	0.623612
#1877	no	Pluripotin 0.5uM	SB220025 0.5uM	16.1731	32.0396	15.2555	7.50868	40.1348	10.645	0.620214
#1878	no	Bosutinib 0.5uM	MK-5108 (VX-689) 0.5uM	0.286095	32.4708	18.3088	21.0834	37.4478	4.21915	8.59435
#1879	no	MK-5108 (VX-689) 0.5uM	Syk Inhibitor (OXSI 2) 0.5uM	8.8518	14.5333	22.7375	21.8747	41.3306	6.26512	6.82758
#1880	no	GNF-2 0.5uM	Pluripotin 0.5uM	13.6608	31.7347	18.5789	7.46054	39.167	11.2098	0.623252
#1881	no	MEK Inhibitor II 0.5uM	Pluripotin 0.5uM	11.941	32.1058	18.1137	5.72891	38.8403	15.1016	0.620898
#1882	no	OSU-03012 (AR-12) 0.5uM	Pluripotin 0.5uM	10.5322	31.9443	19.034	7.14514	40.5941	12.7296	0.622846
#1883	no	PF-00562271 0.5uM	SU11652 0.5uM	28.1378	23.4258	13.317	17.3729	36.6168	2.16827	1.5855
#1884	no	Indirubin Derivative E804 0.5uM	JNJ-28312141 0.5uM	0.690508	15.5657	14.4591	44.2835	38.8624	6.15935	2.62667
#1885	no	Flt3 Inhibitor III 0.5uM	NCGC00263020-01 0.5uM	1.25629	0	31.0622	29.451	45.1961	14.2041	1.49512
#1886	no	GDC-0980 (RG7422) 0.5uM	NCGC00263020-01 0.5uM	0.439149	0	31.3927	27.8253	49.1061	12.3324	1.59039
#1887	no	KU-55933 (ATM Kinase Inhibitor) 0.5uM	NCGC00263020-01 0.5uM	0.342942	0	31.4476	24.6585	50.0508	14.6204	1.57411
#1888	no	NCGC00263020-01 0.5uM	SU 4312 (DMBI) 0.5uM	1.05306	0	31.5945	24.3516	50.2387	13.8755	1.61233
#1889	no	Kenpaullone 0.5uM	NCGC00263020-01 0.5uM	2.70118	0	31.1203	26.3464	48.0352	13.0028	1.52881
#1890	no	KX2-391 0.5uM	Pluripotin 0.5uM	11.8312	31.9362	18.8104	6.67046	40.2313	12.6795	0.620895
#1891	no	Diacylglycerol Kinase Inhibitor II 0.5uM	Pluripotin 0.5uM	11.9495	32.1396	19.0717	7.07281	40.3141	11.6499	0.619844
#1892	no	LY2157299 0.5uM	Pluripotin 0.5uM	8.36692	32.139	18.3155	6.036	39.3161	18.045	0.621225
#1893	no	AZ 23 0.5uM	Go6976 0.5uM	0.282284	26.1514	14.012	28.8411	28.5538	7.02538	18.0078
#1894	no	Pluripotin 0.5uM	Rho Kinase Inhibitor III Rockout 0.5uM	12.2827	32.226	18.5414	7.59578	38.1829	13.468	0.627952
#1895	no	GSK-650394 0.5uM	PKC412 (CGP41251, Midostaurin) 0.5uM	3.91403	50.1276	12.094	20.5841	29.7268	5.34353	1.19916
#1896	no	Akt Inhibitor VIII Isozyme Selective Akti-1/2 0.5uM	Pluripotin 0.5uM	11.3843	32.2379	18.6904	8.05993	40.2028	11.8215	0.619948
#1897	no	Pluripotin 0.5uM	QNZ (EVP4593) 0.5uM	14.8906	32.1043	18.6977	6.17116	40.2469	10.2889	0.618312
#1898	no	Casein Kinase I Inhibitor (D4476) 5uM	Pluripotin 0.5uM	16.1424	31.2189	15.4368	8.74341	39.965	10.8928	0.630812
#1899	no	Alsterpaullone 0.5uM	MK-5108 (VX-689) 0.5uM	3.43365	0	24.1973	28.3045	44.4357	7.63721	15.0399
#1900	no	NCGC00263020-01 0.5uM	PDGFR Tyrosine Kinase Inhibitor IV 0.5uM	0.474708	0	30.0043	29.5583	49.1367	12.3473	1.53006
#1901	no	Akt Inhibitor IV 0.5uM	Pluripotin 0.5uM	11.5727	32.2243	18.7155	8.35964	39.9178	11.6889	0.620219
#1902	no	ITD 1 0.5uM	Pluripotin 0.5uM	10.7739	32.1952	18.8835	7.03899	40.5789	13.0481	0.619318
#1903	no	Danusertib (PHA-739358) 0.5uM	NCGC00344999 0.5uM	29.4019	10.5758	16.0167	17.1993	38.7489	8.10828	3.09287
#1904	no	Pluripotin 0.5uM	TPCA-1 0.5uM	26.4529	21.15	15.7214	16.0137	36.9136	6.24116	0.663577
#1905	no	AG 9 (Tyrphostin A1) 0.5uM	Pluripotin 0.5uM	7.29554	31.9312	18.8034	7.3439	39.5721	17.607	0.619168
#1906	no	Pluripotin 0.5uM	Quizartinib HCl (AC-220) 0.5uM	5.83511	27.4326	18.8903	19.2388	39.4245	11.7435	0.619689
#1907	no	NCGC00263020-01 0.5uM	NVP-ADW742 0.5uM	0.796591	0	31.2845	29.2137	49.7662	10.6529	1.53945
#1908	no	Pluripotin 0.5uM	SAR245409 (XL765) 0.5uM	14.8206	32.227	18.9797	7.33036	39.9174	9.46923	0.619021
#1909	no	Indirubin-3-monoxime 0.5uM	NCGC00263020-01 0.5uM	0.646984	7.86099	25.287	32.6153	42.7156	12.61	1.75703
#1910	no	AZ 23 0.5uM	PKR Inhibitor 0.5uM	29.8033	8.4191	11.489	25.0384	29.8361	13.6797	5.24619
#1911	no	FMK (RSK inhibitor Fmk) 0.5uM	SB 218078 0.5uM	36.4975	0.0499881	12.3367	2.26611	25.6802	44.8627	1.83824
#1912	no	c-FMS¬†inhibitor 0.5uM	Pluripotin 0.5uM	14.0159	29.3163	18.9672	8.60491	40.0913	11.9533	0.618375
#1913	no	AMG-458 0.5uM	NCGC00263020-01 0.5uM	14.1321	0	31.6354	21.8931	49.5883	4.83143	1.53738
#1914	no	Danusertib (PHA-739358) 0.5uM	Indirubin Derivative E804 0.5uM	16.0006	0	14.7083	46.4432	34.7808	11.6999	0
#1915	no	Go6976 0.5uM	RO-495 0.5uM	0.284615	48.3802	14.6204	24.0265	29.5284	3.99625	2.80185
#1916	no	Aloisine (RP106) 0.5uM	NCGC00263020-01 0.5uM	0.293006	0	26.4147	32.8867	48.1491	14.3744	1.52135
#1917	no	Pluripotin 0.5uM	Triciribine 0.5uM	12.33	32.2317	18.1518	7.12833	40.4097	12.7846	0.62063
#1918	no	BX-912 0.5uM	JAK3 Inhibitor VI 0.5uM	17.8148	26.3708	10.8737	19.5893	34.9979	12.158	1.9044
#1919	no	GSK-3b Inhibitor I (TDZD-8) 0.5uM	Pluripotin 0.5uM	12.5012	32.2127	18.7953	6.67181	39.6166	13.3293	0.618444
#1920	yes	Ponatinib (AP24534) 0.5uM	XL647 0.5uM	0.281671	17.2827	14.5137	0.152116	30.0407	60.7486	0.789917
#1921	no	Pluripotin 0.5uM	Rapamycin (Sirolimus) 0.5uM	10.2955	32.2222	18.8246	7.28683	40.1749	14.4999	0.618391
#1922	no	Imatinib Mesylate 0.5uM	Pluripotin 0.5uM	11.2605	31.8621	18.2996	8.19843	40.0338	13.6985	0.619909
#1923	no	GSK-650394 0.5uM	Indirubin-3-monoxime 0.5uM	12.1987	32.8726	17.6628	19.8626	35.1265	4.94029	1.35919
#1924	no	Pluripotin 0.5uM	PRT-060318 0.5uM	29.4347	24.7719	16.1082	10.7112	38.7094	3.70387	0.61222
#1925	no	Pluripotin 0.5uM	PQ 401 0.5uM	16.0573	32.2186	18.9013	6.12841	39.884	10.2491	0.627846
#1926	no	NCGC00263020-01 0.5uM	Src Kinase Inhibitor I 0.5uM	0.30655	0	31.1629	36.9569	45.4738	8.65067	1.51932
#1927	no	GSK-650394 0.5uM	PDK1/Akt/Flt Dual Pathway Inhibitor 0.5uM	0.299178	73.5773	14.433	0	29.2166	5.46686	1.1207
#1928	no	Pluripotin 0.5uM	SKF-86002 0.5uM	8.09246	32.2092	18.3962	9.09951	39.7896	15.9125	0.623755
#1929	no	SB 218078 0.5uM	SB505124 0.5uM	23.8527	0	12.378	1.34402	26.5537	58.2641	1.74561
#1930	no	Casein Kinase I Inhibitor (D4476) 0.5uM	Pluripotin 0.5uM	12.523	31.852	18.2033	7.53438	40.3848	13.0824	0.624433
#1931	no	Pluripotin 0.5uM	SCIO-469 (Talmapimod HCl) 0.5uM	12.9753	32.0672	19.0075	7.1369	40.5527	11.8524	0.619771
#1932	no	JNJ-7706621 0.5uM	PKC412 (CGP41251, Midostaurin) 0.5uM	0.294575	10.8574	12.4666	33.7834	34.9662	28.5973	3.27854
#1933	no	Danusertib (PHA-739358) 0.5uM	Sunitinib (free base) 0.5uM	9.50268	8.72708	17.192	28.5419	38.9211	11.0983	10.3331
#1934	no	NCGC00348110 0.5uM	Pluripotin 0.5uM	16.9505	30.6915	17.5813	5.24394	38.1984	15.0478	0.613545
#1935	no	Pluripotin 0.5uM	Ro-32-0432 hydrochloride 0.5uM	45.4854	0	18.7085	12.69	34.8204	12.0818	0.618163
#1936	no	GSK-3 Inhibitor XIII 0.5uM	Pluripotin 0.5uM	16.2839	12.4489	15.0872	13.7273	31.4892	34.7733	0.616161
#1937	no	Bosutinib 0.05uM	NCGC00263020-01 0.5uM	0.316517	0	30.7329	38.5819	49.4997	4.21565	1.20371
#1938	no	LY2835219 0.5uM	RO-495 0.5uM	1.62337	0	19.5024	50.7318	45.4069	3.5139	3.78537
#1939	yes	Met Kinase Inhibitor (SU11274) 0.5uM	Ponatinib (AP24534) 0.5uM	33.1711	0	9.8598	0	29.1662	51.7512	0.628458
#1940	no	Alsterpaullone 0.5uM	NVP-TAE684 0.5uM	45.8227	0	13.1906	21.99	35.2911	4.35048	3.96037
#1941	no	AT7867 0.5uM	NCGC00263020-01 0.5uM	9.28297	0	27.4748	22.6174	49.1191	14.547	1.56871
#1942	no	NVP-AEW541 0.5uM	Pluripotin 0.5uM	8.55186	30.8492	18.7489	11.8157	37.1878	16.8377	0.624822
#1943	no	Dasatinib 0.5uM	Pluripotin 0.5uM	18.2709	28.4757	18.1237	8.06056	39.1747	11.9986	0.613906
#1944	no	AZD3463 0.5uM	CHIR-124 (SB19469) 0.5uM	29.5436	8.92294	8.98716	20.8082	35.6842	18.3497	2.50952
#1945	no	Alisertib (MLN8237) 0.5uM	JAK3 Inhibitor VI 0.5uM	35.8617	14.3812	14.6153	10.3844	35.745	11.6856	2.18196
#1946	no	Pluripotin 0.5uM	SKI II 5uM	9.08474	32.1832	18.9874	7.63239	40.4065	15.9636	0.618216
#1947	no	Pluripotin 0.5uM	SB 202474 0.5uM	11.4384	32.2212	18.8735	8.23031	39.9136	13.6095	0.618271
#1948	no	Bisindolylmaleimide IV 0.5uM	Go6976 0.5uM	0.286307	27.5407	16.8277	25.1017	30.9503	6.91698	17.4129
#1949	no	JNJ-7706621 0.5uM	RO-495 0.5uM	0.287484	5.07272	18.3311	49.8646	40.4529	6.23364	5.01646
#1950	yes	Ponatinib (AP24534) 0.5uM	Vargatef (Nintedanib, BIBF 1120) 0.5uM	30.4723	0	13.3662	0	25.9762	54.7076	0.740873
#1951	no	AT9283 0.5uM	Tivozanib (AV-951) 0.5uM	38.031	0	12.5204	24.6332	26.7173	7.01206	16.3575
#1952	no	MK-8776 (SCH 900776) 0.5uM	NCGC00263020-01 0.5uM	5.22857	0	30.7205	24.7643	49.5785	13.4557	1.5404
#1953	no	NCGC00263020-01 0.5uM	Triciribine 5uM	8.75075	0	29.2663	22.0011	49.4502	14.3382	1.56444
#1954	no	7307-50-7 0.5uM	Pluripotin 0.5uM	19.9795	32.2206	19.0209	6.04697	39.8675	7.68038	0.622882
#1955	no	CC-401 0.5uM	MK-5108 (VX-689) 0.5uM	1.70365	12.2651	17.5131	29.9577	48.1438	11.8989	4.06577
#1956	no	NCGC00263020-01 0.5uM	SB-747651A 0.5uM	6.90911	0	30.5777	22.6373	50.0622	13.8953	1.55435
#1957	no	AP26113 0.5uM	NCGC00263020-01 0.5uM	11.0855	0	15.9037	36.2517	38.0812	21.75	2.63759
#1958	no	Pluripotin 0.5uM	SL-327 0.5uM	5.32331	32.2173	18.572	4.80305	39.0844	25.1425	0.625843
#1959	no	LY2835219 0.5uM	NCGC00244250-01 0.5uM	0.287947	0	19.3651	50.6088	44.2261	6.72354	4.68101
#1960	no	LY2784544 0.5uM	NCGC00263020-01 0.5uM	0.291106	29.7186	18.0294	22.6681	40.0397	13.6953	1.55962
#1961	no	Go6976 0.5uM	VEGFR2 Kinase Inhibitor II 0.5uM	0.286256	45.4995	17.2147	22.6632	31.4423	7.04962	2.18081
#1962	no	Cot inhibitor-2 0.5uM	Go6976 0.5uM	0.284738	53.0116	17.8778	0	28.9296	7.12783	19.1221
#1963	no	Akt Inhibitor VIII Isozyme Selective Akti-1/2 5uM	Pluripotin 0.5uM	17.9999	31.4302	18.5374	10.0272	39.0109	8.76556	0.61964
#1964	no	MK-1775 0.5uM	NCGC00263020-01 0.5uM	0.293855	0	28.154	37.633	44.727	14.3085	1.52943
#1965	no	Go6976 0.5uM	Vargatef (Nintedanib, BIBF 1120) 0.5uM	0.601826	27.402	12.7403	18.2786	27.588	34.7026	5.40228
#1966	no	NCGC00263020-01 0.5uM	PF-573228 0.5uM	5.60742	23.7553	19.9241	21.0048	41.9276	13.0019	1.55823
#1967	no	CGK 733 0.5uM	Pluripotin 0.5uM	15.4785	32.2263	18.9879	7.11414	40.675	11.7539	0.619887
#1968	no	Go6976 0.5uM	PKR Inhibitor (Negative Control) 0.5uM	0.455134	43.4678	15.642	28.0699	30.9248	4.50403	3.8033
#1969	no	AC480 (BMS-599626) 0.5uM	Pluripotin 0.5uM	12.9393	32.6865	16.6256	6.42415	35.8669	21.7271	0.619947
#1970	no	LY 294002 0.5uM	Pluripotin 0.5uM	20.6841	31.9195	18.1237	4.26833	38.6978	12.6097	0.619768
#1971	no	Chelerythrine Chloride 0.5uM	Pluripotin 0.5uM	11.2089	31.8693	18.5073	9.22978	39.8376	15.8151	0.628644
#1972	no	Crenolanib (CP-868596) 0.5uM	Go6976 0.5uM	0.285866	52.7599	16.125	15.3137	32.8405	7.13483	2.65749
#1973	no	Motesanib Diphosphate 0.5uM	NCGC00263020-01 0.5uM	5.46498	0	31.8769	24.9632	48.4937	14.8479	1.60275
#1974	no	CP 724,714 0.5uM	Pluripotin 0.5uM	7.41008	32.5234	19.07	9.79953	39.3411	18.5048	0.620708
#1975	no	Go6976 0.05uM	SU11652 0.5uM	16.1149	35.8861	11.955	27.1715	34.39	0.155704	1.63172
#1976	no	ERK Inhibitor III 0.5uM	Pluripotin 0.5uM	14.835	32.1821	18.7237	7.27025	39.7551	13.9427	0.620628
#1977	no	CC-401 0.5uM	Go6976 0.5uM	0.287239	51.1113	12.6619	21.8478	29.5746	10.0569	1.79738
#1978	no	Alsterpaullone 2 Cyanoethyl 0.5uM	MK-5108 (VX-689) 0.5uM	0.449333	0	24.0867	36.6145	40.8474	7.51603	17.8882
#1979	no	AG 1478 0.5uM	Pluripotin 0.5uM	7.14737	31.4508	18.1721	11.0851	37.5045	21.5107	0.62505
#1980	no	GSK-3 Inhibitor X 0.5uM	NCGC00263020-01 0.5uM	1.47279	0	31.119	36.207	45.0249	12.2492	1.46687
#1981	no	Masitinib 0.5uM	NCGC00263020-01 0.5uM	0.290889	0	31.1491	28.5004	49.5063	16.7879	1.42987
#1982	no	Dovitinib (TKI-258, CHIR-258) 0.5uM	GSK-650394 0.5uM	5.03388	38.6142	16.619	26.3864	34.213	5.50938	1.3234
#1983	no	Akt Inhibitor X 0.5uM	Pluripotin 0.5uM	15.6959	32.2202	18.7698	7.94505	40.3932	12.0863	0.619937
#1984	no	KU-55933 (ATM Kinase Inhibitor) 0.5uM	Pluripotin 0.5uM	18.0928	32.1462	18.1225	7.15696	40.1194	11.4998	0.620048
#1985	no	CC-401 0.5uM	JNJ-7706621 0.5uM	0.288054	0	11.7935	54.7934	41.7765	17.2188	1.89747
#1986	yes	Afatinib (BIBW2992) 0.5uM	Ponatinib (AP24534) 0.5uM	0.281504	17.7119	14.5862	0.144199	29.903	64.415	0.788749
#1987	no	BMS-754807 0.5uM	NCGC00263020-01 0.5uM	19.0695	38.1509	25.8457	0	37.4494	5.82549	1.53521
#1988	no	JAK3 Inhibitor VI 0.5uM	PF-573228 0.5uM	33.0552	20.107	11.3536	16.4664	35.9996	8.95003	2.04049
#1989	no	JAK3 Inhibitor VI 0.5uM	TPCA-1 0.5uM	20.7001	12.7603	9.23122	35.3403	38.4486	9.20608	2.28665
#1990	no	GSK-3b Inhibitor XII (TWS119) 0.05uM	Pluripotin 0.5uM	16.739	31.7413	18.4663	7.93052	40.1589	12.3348	0.623761
#1991	no	NCGC00263020-01 0.5uM	Purvalanol A 0.5uM	0.291655	5.35019	28.859	29.2624	47.3462	15.462	1.55351
#1992	no	Casein Kinase I Inhibitor (D4476) 5uM	NCGC00263020-01 0.5uM	14.4389	0	29.1244	22.6395	50.2867	8.8704	2.80505
#1993	no	GSK-3 Inhibitor XIII 0.5uM	JAK3 Inhibitor VI 0.5uM	27.3859	3.57012	15.5024	32.9378	38.0617	8.38417	2.34916
#1994	no	AG-490 (Tyrphostin B42) 0.5uM	Pluripotin 0.5uM	15.0188	32.1542	18.2076	7.20389	39.8932	15.1781	0.618666
#1995	no	GSK-3 Inhibitor IX 0.05uM	NCGC00263020-01 0.5uM	0.387305	0	31.1641	32.3743	47.2698	15.7805	1.52401
#1996	no	NCGC00263020-01 0.5uM	RO-495 0.5uM	0.29388	28.625	22.7995	27.7328	42.1314	5.282	1.70861
#1997	no	Indirubin Derivative E804 0.5uM	Sunitinib (free base) 0.5uM	7.3946	11.9435	15.4467	44.1982	36.177	5.3947	8.02461
#1998	no	Crizotinib (PF-02341066) 0.5uM	GSK-650394 0.5uM	0.293894	70.6528	13.7483	0	32.59	9.73888	1.56952
#1999	no	GSK2334470 0.5uM	Pluripotin 0.5uM	18.8702	32.1992	19.0568	8.13871	38.7524	10.99	0.656282
[truncated: 86,771 more rows]

## Sheet: Predicted Kinases
CCl2	GMCSF	1L1b	IL6	IL8	IL10	TNFalpha
GCK_MAP4K2	DRAK1_STK17A	COT1_MAP3K8	COT1_MAP3K8	COT1_MAP3K8	CK2A2	COT1_MAP3K8
JAK1	COT1_MAP3K8	P38A_MAPK14	FRK_PTK5	GCK_MAP4K2	PKCNU_PRKD3	FRK_PTK5
ERBB2_HER2	FRK_PTK5	EPHA7	GCK_MAP4K2	MEKK3	COT1_MAP3K8	P38A_MAPK14
FRK_PTK5	ERK1	ITK	MEKK3	CDK6_CYCLIN_D3	RIPK2	ERK2_MAPK1
CDK5_P25	EPHA7	MEKK2	CDK6_CYCLIN_D3	CAMKK2	SRMS	BRSK2
CLK1	GCK_MAP4K2	PKCMU_PRKD1	EPHA7	IRAK1	FRK_PTK5	MEKK3
PYK2	TGFBR2	NLK	ERK1	PKACG	PYK2	MLK2_MAP3K10
ACK1	MEKK3	GSK3B	P38G	FRK_PTK5	P38G	EPHA7
COT1_MAP3K8	CDK6_CYCLIN_D3	ULK3	LRRK2	PYK2	P38A_MAPK14	LRRK2
EPHA3	P38G	KDR_VEGFR2	DRAK1_STK17A	CLK1	CK1A1	DRAK1_STK17A
ERK1	PYK2	PKCEPSILON	HIPK1	IKKB_IKBKB	EPHA7	PKCMU_PRKD1
CK2A2	CDK5_P35	MNK2	PKACG		CK1G1	PBK_TOPK
LRRK2	PKCMU_PRKD1	MNK1	GSK3A		TIE2_TEK	CDK5_P35
HASPIN	PIM3	ROCK1	CDK4_CYCLIN_D1		CLK4	TAK1
CDK5_P35	JNK2	ALK1_ACVRL1	CK2A2		PKCG	SRMS
MEKK3	ALK2_ACVR1		PYK2		CDK5_P35	PKACG
TEC	CAMKK2		CAMKK2		PKCB2	PKCNU_PRKD3
ERBB4_HER4	MEKK2		JNK2		PIM3	CK1D
CLK4			SRMS		CDK9_CYCLIN_T1	PIM3
ULK3					MLK3_MAP3K11
HIPK1					CK1D
TAK1					TEC
PKACG					TGFBR2
MNK2
