# Supplementary material for: Machine learning identifies molecular regulators and therapeutics for targeting SARS‐CoV2‐induced cytokine release
Source: Mol Syst Biol. 2021 Sep 6;17(9):e10426. doi: 10.15252/msb.202110426 (PMC8420181; doi:10.15252/msb.202110426)
Supplement: Supplementary file 3 — Dataset EV2 [file MSB-17-e10426-s002.xlsx]

## Sheet: Overview
Dataset EV2. Small molecule inhibitors, and qPCR primers used in the study
Tab	Description
KiR compounds	Kinase inhibitors used in initial drug screen to construct KiR models
qPCR primers	Oligonucleotide primers used in quantitative, real-time PCR reactions

## Sheet: KiR compounds
Name	Source	CAS
Aminopurvalanol A	National Center for Advancing Translational Science (NCATS), NIH	220792-57-4
AT7867	National Center for Advancing Translational Science (NCATS), NIH	857531-00-1
AZD3463	National Center for Advancing Translational Science (NCATS), NIH	1356962-20-3
Baricitinib (LY3009104, INCB028050)	National Center for Advancing Translational Science (NCATS), NIH	1187594-09-7
BIIB-057 (PRT062607, P505-15)	National Center for Advancing Translational Science (NCATS), NIH	1370261-96-3
Bosutinib	National Center for Advancing Translational Science (NCATS), NIH	380843-75-4
Cdk1/2 Inhibitor III	National Center for Advancing Translational Science (NCATS), NIH	443798-55-8
Cobimetinib (GDC-0973, RG7420)	National Center for Advancing Translational Science (NCATS), NIH	934660-93-2
Cot inhibitor-2	National Center for Advancing Translational Science (NCATS), NIH	915363-56-3
Dasatinib	National Center for Advancing Translational Science (NCATS), NIH	302962-49-8
Doramapimod (BIRB 796, p38 MAP Kinase Inhibitor X)	National Center for Advancing Translational Science (NCATS), NIH	285983-48-4
GZD824	National Center for Advancing Translational Science (NCATS), NIH	1421783-64-3
JNK Inhibitor VIII	National Center for Advancing Translational Science (NCATS), NIH	894804-07-0
K252a	National Center for Advancing Translational Science (NCATS), NIH	97161-97-2
LY 333531 mesylate (Ruboxistaurin)	National Center for Advancing Translational Science (NCATS), NIH	192050-59-2
NCGC00263020-01	National Center for Advancing Translational Science (NCATS), NIH	1221153-14-5
NCGC00344999	National Center for Advancing Translational Science (NCATS), NIH	NCGC00344999-01
NVP-BVU972	National Center for Advancing Translational Science (NCATS), NIH	1185763-69-2
PD 166285 dihydrochloride	National Center for Advancing Translational Science (NCATS), NIH	212391-63-4
PD 173955 Analogue 1	National Center for Advancing Translational Science (NCATS), NIH	185039-990
PDK1/Akt/Flt Dual Pathway Inhibitor	National Center for Advancing Translational Science (NCATS), NIH	331253-86-2
PF-3644022	National Center for Advancing Translational Science (NCATS), NIH	1276121-88-0
PP121	National Center for Advancing Translational Science (NCATS), NIH	1092788-83-4
Rho Kinase Inhibitor III Rockout	National Center for Advancing Translational Science (NCATS), NIH	7272-84-6
SB 218078	National Center for Advancing Translational Science (NCATS), NIH	135897-06-2
SB202190 (FHPI)	National Center for Advancing Translational Science (NCATS), NIH	152121-30-7
Staurosporine	National Center for Advancing Translational Science (NCATS), NIH	62996-74-1
TCS ERK 11e (ERK Inhibitor VIII, VX-11e)	National Center for Advancing Translational Science (NCATS), NIH	896720-20-0
Vargatef (Nintedanib, BIBF 1120)	National Center for Advancing Translational Science (NCATS), NIH	928326-83-4
WZ3146	National Center for Advancing Translational Science (NCATS), NIH	1214265-56-1
Y-39983 dihydrochloride	National Center for Advancing Translational Science (NCATS), NIH	173897-44-4
Dovitinib (TKI-258, CHIR-258)	National Center for Advancing Translational Science (NCATS), NIH	405169-16-6
LY2157299	National Center for Advancing Translational Science (NCATS), NIH	700874-72-2
Go 6983	National Center for Advancing Translational Science (NCATS), NIH	133053-19-7
NVP-TAE684	National Center for Advancing Translational Science (NCATS), NIH	761439-42-3
SU6656	National Center for Advancing Translational Science (NCATS), NIH	330161-87-0
MGCD-265	National Center for Advancing Translational Science (NCATS), NIH	875337-44-3
Met Kinase Inhibitor (SU11274)	National Center for Advancing Translational Science (NCATS), NIH	658084-23-2
Crizotinib (PF-02341066)	National Center for Advancing Translational Science (NCATS), NIH	877399-52-5
Ponatinib (AP24534)	National Center for Advancing Translational Science (NCATS), NIH	943319-70-8
Foretinib (GSK1363089)	National Center for Advancing Translational Science (NCATS), NIH	849217-64-7
Pluripotin	National Center for Advancing Translational Science (NCATS), NIH	839707-37-8

## Sheet: qPCR primers
Target Gene	Target region	Forward primer sequence	Reverse primer sequence	Source	Identifier
TNF	932-1104	TCC TTC AGA CAC CCT CAA CC	AGG CCC CAG TTT GAA TTC TT	RealtimePrimers.com	NM_000594
MAPK12	539-755	ATC CAG TTC CTC GTG TAC CA	GCA TCC AAT TCA AGA TGA CC	RealtimePrimers.com	NM_002969
MAP4K2	2271-2245	TGT GAG GAT TGT CAA CAT GC	ATC TGT GAT CTC CTG GGT CA	RealtimePrimers.com	NM_004579
STK17A	2557-2761	CCC CAC AGT GAC CAG TAA AG	ACA CCC TAA TCA GAC CGT GA	RealtimePrimers.com	NM_004760
JAK1	3597-3767	CCCACCTAACTGTCCAGATG	GTTGCAGGAGAAGGACTTGA	RealtimePrimers.com	NM_002227
MAP4K2	2271-2245	TGT GAG GAT TGT CAA CAT GC	ATC TGT GAT CTC CTG GGT CA	RealtimePrimers.com	NM_004579
MAP3K8	437-669	CCG CAG ATG CAA TCT TCT TA	TGA GGT GGT CGT GAG GAT TA	RealtimePrimers.com	NM_005204
MAP3K3	990-1208	GGT CCT ACA CCA GCA TCA AC	AAA GCT GAG TTT CCC GAT CT	RealtimePrimers.com	NM_203351
IRAK1	884-1048	CCA AAC ATT GTG GAC TTT GC	GGC TGT ACC CAG AAG GAT GT	RealtimePrimers.com	NM_001569
EPHA7	3899-4144	AAA ATG CAA GTT GCC AAG AG	TTC AGA GAC TTG CCT TCA CC	RealtimePrimers.com	NM_004440
CAMKK2	4352-4574	TAA CCC AGC ACT TCC TCT TG	CCT GCA GAA GCT CTA AGC AC	RealtimePrimers.com	NM_006549
CCL2	246-398	AGT GTC CCA AAG AAG CTG TG	GAT TCT TGG GTT GTG GAG TG	RealtimePrimers.com	NM_002982
IL1B	400-660	TTC GAC ACA TGG GAT AAC GA	TCT TTC AAC ACG CAG GAC AG	RealtimePrimers.com	NM_000576
IL6	549-715	ATG CAA TAA CCA CCC CTG AC	GAG GTG CCC ATG CTA CAT TT	RealtimePrimers.com	NM_000600
IL8	694-879	TAG CAA AAT TGA GGC CAA GG	AGC AGA CTA GGG TTG CCA GA	RealtimePrimers.com	NM_000584
IL10	958-1150	AAG CCT GAC CAC GCT TTC TA	ATG AAG TGG TTG GGG AAT GA	RealtimePrimers.com	NM_000572
Tnf	899-1099	CCC ACT CTG ACC CCT TTA CT	TTT GAG TCC TTG ATG GTG GT	RealtimePrimers.com	NM_013693
Il6	528-714	CTA CCC CAA TTT CCA ATG CT	ACC ACA GTG AGG AAT GTC CA	RealtimePrimers.com	NM_031168
Il1b	771-950	CCC AAC TGG TAC ATC AGC AC	TCT GCT CAT TCA CGA AAA GG	RealtimePrimers.com	NM_008361
Ccl2	188-339	TGC TAC TCA TTC ACC AGC AA	GTC TGG ACC CAT TCC TTC TT	RealtimePrimers.com	NM_011333
Gapdh	796-1018	CTGGAGAAACCTGCCAAGTA	TGTTGCTGTAGCCGTATTCA	RealtimePrimers.com	BC083080.1
Ccl7	190-405	GAT CCC CAA GAG GAA TCT CA	CTT CTT GGC TCC TAG GTT GG	RealtimePrimers.com	NM_013654
Cxcl10	526-696	CAA AAG TAA CTG CCG AAG CA	CTG AGC TAG GGA GGA CAA GG	RealtimePrimers.com	NM_021274
GAPDH	1107-1253	GTATGACAACGAATTTGGCTACAGCAACAGGGTGGTGGACCTCATGGCCCACATGGCCTCCAAGGAGTAAGACCCCTGGACCACCAGCCCCAGCAAGAGCACAAGAGGAAGAGAGAGACCCTCACTGCTGGGGAGTCCCTGCCACAC		BioRad	qHsaCED0038674
CCL7	204-365	AGC AGA GGC TGG AGA GCT AC	GCT TTG GAG TTT GGG TTT TC	RealtimePrimers.com	NM_006273
CXCL10	241-446	TCC ACG TGT TGA GAT CAT TG	TGT AGG GAA GTG ATG GGA GA	RealtimePrimers.com	NM_001565
Cxcl10	526-696	CAA AAG TAA CTG CCG AAG CA	CTG AGC TAG GGA GGA CAA GG	RealtimePrimers.com	NM_021274
